# Supplementary material for: Contact-separation-induced self-recoverable mechanoluminescence of CaF2:Tb3+/PDMS elastomer
Source: Nat Commun. 2024 Mar 5;15:2014. doi: 10.1038/s41467-024-46432-3 (PMC10914845; doi:10.1038/s41467-024-46432-3)
Supplement: Supplementary file 4 — Source Data [file 41467_2024_46432_MOESM4_ESM.xlsx]

## Sheet: Figure 1c
2 Theta	I (obs)	I (calc)	I (bkg)	Diff		Ref-phase	(hkl)
10.0022	58	62.694	61.4445	-1686.84		28.4929	111
10.0324	49	56.5932	55.4743	-1689.25		28.5642	111
10.0626	53	52.1861	51.1615	-1682.6		32.9827	200
10.0928	46	49.162	48.2021	-1685.83		33.0659	200
10.123	44	47.2526	46.3336	-1685.93		47.2375	220
10.1532	41	46.2271	45.33	-1687.52		47.3606	220
10.1834	48	45.8883	44.9984	-1681.66		55.9975	311
10.2136	52	46.0686	45.1749	-1678.6		56.1472	311
10.2438	53	46.627	45.7213	-1678.24		58.712	222
10.274	61	47.4455	46.5223	-1672.48		58.8704	222
10.3042	51	48.4266	47.4825	-1681.25		68.9076	400
10.3344	54	49.4906	48.5238	-1679.68		69.1008	400
10.3646	63	50.5737	49.5838	-1673.33		76.0927	331
10.3948	61	51.6253	50.6129	-1675.76		76.3133	331
10.425	51	52.6067	51.5733	-1684.53		78.4324	420
10.4552	65	53.4889	52.4368	-1674.02		78.6624	420
10.4854	46	54.2518	53.1835	-1689.82
10.5156	39	54.8824	53.8006	-1695.91
10.5458	54	55.3737	54.2815	-1684.3
10.576	60	55.7237	54.624	-1679.77
10.6062	54	55.9344	54.8302	-1684.74
10.6364	49	56.0113	54.9055	-1688.8
10.6666	43	55.9622	54.8574	-1693.56
10.6968	41	55.797	54.6958	-1695.03
10.727	40	55.527	54.4314	-1695.62
10.7572	53	55.1643	54.0765	-1684.93
10.7874	53	54.7219	53.6434	-1684.59
10.8176	67	54.2126	53.1449	-1672.99
10.8478	47	53.6493	52.5935	-1688.54
10.878	39	53.0449	52.0019	-1694.47
10.9082	54	52.4114	51.3817	-1681.97
10.9384	45	51.7605	50.7445	-1688.66
10.9686	52	51.1028	50.1007	-1682.55
10.9988	43	50.4486	49.4602	-1689.23
11.029	59	49.8067	48.8318	-1675.93
11.0592	57	49.1855	48.2236	-1677.04
11.0894	50	48.592	47.6425	-1682.18
11.1196	57	48.0326	47.0949	-1676.14
11.1498	44	47.5126	46.5857	-1686.13
11.18	48	47.0365	46.1194	-1682.56
11.2102	59	46.6075	45.6993	-1673.42
11.2404	50	46.2285	45.328	-1680.32
11.2706	60	45.9011	45.0074	-1672.07
11.3008	59	45.6266	44.7385	-1672.65
11.331	58	45.4053	44.5215	-1673.28
11.3612	42	45.2368	44.3564	-1685.95
11.3913	42	45.1204	44.2422	-1685.86
11.4215	35	45.0545	44.1775	-1691.4
11.4518	41	45.0374	44.1604	-1686.59
11.4819	66	45.0668	44.1889	-1666.61
11.5122	57	45.1399	44.2603	-1673.87
11.5424	43	45.2539	44.3716	-1685.16
11.5725	46	45.4055	44.5198	-1682.88
11.6028	45	45.5914	44.7015	-1683.82
11.6329	49	45.8081	44.9134	-1680.79
11.6631	45	46.0518	45.1517	-1684.19
11.6934	71	46.3189	45.413	-1663.6
11.7235	38	46.6056	45.6935	-1690.22
11.7537	49	46.9083	45.9896	-1681.66
11.7839	50	47.2232	46.2978	-1681.1
11.8141	37	47.5468	46.6144	-1691.76
11.8443	41	47.8757	46.9361	-1688.82
11.8745	50	48.2063	47.2597	-1681.88
11.9047	55	48.5356	47.582	-1678.13
11.9349	43	48.8605	47.8999	-1687.99
11.9651	49	49.1781	48.2108	-1683.44
11.9953	44	49.4857	48.5119	-1687.68
12.0255	49	49.781	48.801	-1683.91
12.0557	45	50.0617	49.0757	-1687.33
12.0859	50	50.3257	49.3341	-1683.54
12.1161	41	50.5712	49.5745	-1690.93
12.1463	59	50.7967	49.7953	-1676.71
12.1765	42	51.0007	49.9951	-1690.47
12.2067	40	51.1823	50.1729	-1692.21
12.2369	51	51.3403	50.3277	-1683.53
12.2671	41	51.4742	50.4588	-1691.64
12.2973	46	51.5834	50.5658	-1687.72
12.3275	60	51.6675	50.6484	-1676.59
12.3577	46	51.7266	50.7063	-1687.84
12.3879	51	51.7607	50.7398	-1683.86
12.4181	57	51.7699	50.749	-1679.07
12.4483	42	51.7548	50.7343	-1691.06
12.4785	42	51.7157	50.6963	-1691.03
12.5087	45	51.6536	50.6356	-1688.58
12.5389	52	51.5691	50.553	-1682.91
12.5691	56	51.4632	50.4495	-1679.63
12.5993	59	51.3369	50.326	-1677.13
12.6295	47	51.1914	50.1838	-1686.62
12.6597	60	51.0279	50.0239	-1676.09
12.6899	55	50.8477	49.8476	-1679.95
12.7201	44	50.6521	49.6562	-1688.59
12.7503	51	50.4425	49.4512	-1682.83
12.7805	46	50.2204	49.2339	-1686.66
12.8107	35	49.9872	49.0057	-1695.27
12.8409	48	49.7444	48.7681	-1684.68
12.8711	53	49.4934	48.5226	-1680.49
12.9013	52	49.2358	48.2705	-1681.08
12.9315	55	48.973	48.0133	-1678.48
12.9617	43	48.7065	47.7524	-1687.87
12.9919	35	48.4376	47.4893	-1694.06
13.0221	49	48.1679	47.2252	-1682.65
13.0523	42	47.8985	46.9616	-1688.03
13.0825	62	47.6309	46.6996	-1671.82
13.1127	59	47.3662	46.4405	-1674.02
13.1429	48	47.1057	46.1855	-1682.61
13.1731	45	46.8505	45.9356	-1684.81
13.2033	47	46.6017	45.692	-1683.02
13.2335	53	46.3602	45.4555	-1678.03
13.2637	41	46.127	45.2272	-1687.44
13.2939	40	45.903	45.0077	-1688.07
13.3241	49	45.6888	44.798	-1680.7
13.3543	39	45.4853	44.5986	-1688.54
13.3845	46	45.2929	44.4102	-1682.79
13.4147	52	45.1124	44.2333	-1677.85
13.4449	58	44.944	44.0684	-1672.92
13.4751	40	44.7883	43.9158	-1687.19
13.5053	53	44.6455	43.7758	-1676.68
13.5355	46	44.5158	43.6486	-1682.18
13.5657	53	44.3994	43.5345	-1676.49
13.5959	42	44.2963	43.4334	-1685.21
13.6261	43	44.2067	43.3454	-1684.34
13.6563	44	44.1303	43.2704	-1683.48
13.6865	59	44.0672	43.2084	-1671.43
13.7167	40	44.017	43.159	-1686.59
13.7469	41	43.9795	43.1221	-1685.76
13.7771	54	43.9545	43.0973	-1675.34
13.8073	44	43.9414	43.0843	-1683.33
13.8375	42	43.94	43.0827	-1684.93
13.8677	44	43.9498	43.092	-1683.34
13.8979	44	43.9702	43.1117	-1683.35
13.9281	53	44.0007	43.1413	-1676.18
13.9583	42	44.0406	43.1802	-1685.01
13.9885	45	44.0895	43.2277	-1682.65
14.0187	53	44.1465	43.2833	-1676.29
14.0489	60	44.211	43.3462	-1670.74
14.0791	46	44.2824	43.4158	-1682
14.1093	44	44.3598	43.4913	-1683.66
14.1395	51	44.4426	43.5721	-1678.12
14.1697	53	44.5299	43.6574	-1676.59
14.1999	39	44.6211	43.7464	-1687.86
14.2301	52	44.7154	43.8385	-1677.54
14.2603	47	44.812	43.9328	-1681.61
14.2905	50	44.9101	44.0286	-1679.29
14.3207	47	45.0089	44.1252	-1681.77
14.3509	50	45.1079	44.2218	-1679.45
14.3811	36	45.206	44.3178	-1690.72
14.4113	50	45.3028	44.4123	-1679.6
14.4414	34	45.3974	44.5047	-1692.47
14.4717	38	45.4892	44.5944	-1689.34
14.5018	42	45.5774	44.6806	-1686.21
14.532	47	45.6615	44.7627	-1682.28
14.5623	30	45.7408	44.8402	-1695.94
14.5924	33	45.8147	44.9124	-1693.6
14.6227	54	45.8827	44.9788	-1676.85
14.6529	41	45.9442	45.0389	-1687.3
14.683	41	45.9987	45.0921	-1687.34
14.7132	52	46.0457	45.1381	-1678.58
14.7434	49	46.0849	45.1763	-1681.01
14.7736	42	46.1157	45.2064	-1686.64
14.8038	36	46.1379	45.228	-1691.45
14.834	40	46.1511	45.2408	-1688.26
14.8642	51	46.1549	45.2445	-1679.47
14.8944	56	46.1493	45.2389	-1675.46
14.9246	47	46.1338	45.2237	-1682.65
14.9548	37	46.1084	45.1988	-1690.63
14.985	38	46.0729	45.164	-1689.8
15.0152	49	46.0272	45.1192	-1680.97
15.0454	52	45.9712	45.0643	-1678.52
15.0756	42	45.9049	44.9994	-1686.47
15.1058	33	45.8282	44.9243	-1693.61
15.136	39	45.7412	44.8391	-1688.74
15.1662	36	45.644	44.744	-1691.07
15.1964	32	45.5367	44.6389	-1694.18
15.2266	44	45.4194	44.524	-1684.49
15.2568	60	45.2922	44.3995	-1671.59
15.287	36	45.1554	44.2656	-1690.68
15.3172	38	45.0092	44.1224	-1688.97
15.3474	40	44.8538	43.9703	-1687.25
15.3776	45	44.6895	43.8095	-1683.12
15.4078	52	44.5166	43.6402	-1677.38
15.438	52	44.3354	43.4628	-1677.24
15.4682	29	44.1463	43.2777	-1695.49
15.4984	47	43.9496	43.0851	-1680.94
15.5286	49	43.7457	42.8855	-1679.18
15.5588	53	43.5351	42.6793	-1675.81
15.589	44	43.318	42.4668	-1682.84
15.6192	35	43.0951	42.2484	-1689.87
15.6494	44	42.8665	42.0247	-1682.49
15.6796	46	42.633	41.7961	-1680.7
15.7098	42	42.3949	41.5629	-1683.72
15.74	42	42.1527	41.3258	-1683.53
15.7702	52	41.9068	41.085	-1675.33
15.8004	35	41.6577	40.8412	-1688.74
15.8306	63	41.406	40.5947	-1666.14
15.8608	37	41.1521	40.3461	-1686.74
15.891	31	40.8965	40.0958	-1691.34
15.9212	38	40.6396	39.8442	-1685.54
15.9514	57	40.382	39.592	-1670.14
15.9816	46	40.1242	39.3394	-1678.74
16.0118	48	39.8665	39.0871	-1676.93
16.042	38	39.6095	38.8355	-1684.73
16.0722	43	39.3537	38.5849	-1680.53
16.1024	34	39.0994	38.3358	-1687.53
16.1326	40	38.8471	38.0887	-1682.53
16.1628	35	38.5972	37.844	-1686.34
16.193	38	38.3502	37.602	-1683.75
16.2232	21	38.1064	37.3632	-1697.15
16.2534	29	37.8663	37.128	-1690.57
16.2836	42	37.6301	36.8967	-1679.98
16.3138	39	37.3984	36.6696	-1682.2
16.344	45	37.1713	36.4471	-1677.22
16.3742	36	36.9492	36.2295	-1684.25
16.4044	42	36.7324	36.0171	-1679.28
16.4346	40	36.5212	35.8101	-1680.71
16.4648	51	36.3158	35.6089	-1671.75
16.495	39	36.1166	35.4137	-1681.19
16.5252	36	35.9237	35.2246	-1683.44
16.5554	36	35.7374	35.0419	-1683.3
16.5856	44	35.5577	34.8658	-1676.76
16.6158	39	35.385	34.6965	-1680.62
16.646	50	35.2192	34.534	-1671.69
16.6762	47	35.0607	34.3785	-1673.97
16.7064	35	34.9093	34.2301	-1683.45
16.7366	32	34.7653	34.0889	-1685.73
16.7668	38	34.6287	33.9549	-1680.83
16.797	29	34.4996	33.8282	-1687.93
16.8272	35	34.3779	33.7088	-1683.03
16.8574	23	34.2637	33.5967	-1692.54
16.8876	38	34.1569	33.4919	-1680.46
16.9178	39	34.0576	33.3944	-1679.58
16.948	40	33.9656	33.304	-1678.71
16.9782	35	33.8809	33.2208	-1682.64
17.0084	27	33.8033	33.1446	-1688.98
17.0386	33	33.7329	33.0754	-1684.12
17.0688	42	33.6694	33.013	-1676.87
17.099	38	33.6128	32.9572	-1680.03
17.1292	40	33.5628	32.908	-1678.39
17.1594	42	33.5193	32.8651	-1676.76
17.1896	30	33.4821	32.8284	-1686.33
17.2198	34	33.451	32.7977	-1683.1
17.25	34	33.4258	32.7727	-1683.08
17.2802	41	33.4063	32.7533	-1677.47
17.3104	38	33.3922	32.7393	-1679.86
17.3406	42	33.3833	32.7303	-1676.65
17.3708	36	33.3793	32.7261	-1681.45
17.401	38	33.38	32.7265	-1679.85
17.4311	34	33.3851	32.7313	-1683.05
17.4614	27	33.3944	32.74	-1688.66
17.4916	46	33.4074	32.7526	-1673.47
17.5218	34	33.424	32.7685	-1683.08
17.552	46	33.4438	32.7877	-1673.5
17.5821	39	33.4666	32.8098	-1679.12
17.6123	33	33.492	32.8344	-1683.93
17.6425	33	33.5198	32.8614	-1683.96
17.6728	36	33.5496	32.8903	-1681.58
17.703	35	33.581	32.9209	-1682.4
17.7331	28	33.6139	32.9528	-1688.03
17.7633	35	33.6479	32.9859	-1682.46
17.7935	42	33.6827	33.0197	-1676.88
17.8237	18	33.7179	33.054	-1696.11
17.8539	37	33.7533	33.0885	-1680.94
17.8841	47	33.7886	33.1229	-1672.97
17.9143	37	33.8235	33.1569	-1680.99
17.9445	26	33.8577	33.1902	-1689.82
17.9747	21	33.8909	33.2225	-1693.85
18.0049	22	33.9228	33.2536	-1693.07
18.0351	35	33.9532	33.2832	-1682.7
18.0653	29	33.9817	33.3111	-1687.52
18.0955	31	34.0082	33.3369	-1685.94
18.1257	35	34.0324	33.3605	-1682.76
18.1559	41	34.0541	33.3815	-1677.98
18.1861	33	34.0729	33.3999	-1684.39
18.2163	21	34.0888	33.4154	-1694
18.2465	21	34.1014	33.4277	-1694.01
18.2767	31	34.1107	33.4366	-1686.02
18.3069	29	34.1163	33.4421	-1687.62
18.3371	36	34.1182	33.4438	-1682.03
18.3673	29	34.1161	33.4417	-1687.62
18.3975	30	34.1099	33.4356	-1686.82
18.4277	35	34.0994	33.4254	-1682.81
18.4579	34	34.0846	33.4108	-1683.6
18.4881	38	34.0653	33.3919	-1680.38
18.5183	44	34.0414	33.3685	-1675.57
18.5485	28	34.0128	33.3405	-1688.34
18.5787	25	33.9794	33.3078	-1690.72
18.6089	31	33.9412	33.2704	-1685.89
18.6391	31	33.8981	33.2282	-1685.85
18.6693	37	33.85	33.1811	-1681.02
18.6995	48	33.797	33.1292	-1672.17
18.7297	32	33.7389	33.0724	-1684.93
18.7599	26	33.6759	33.0107	-1689.68
18.7901	32	33.6078	32.9442	-1684.83
18.8203	28	33.5348	32.8727	-1687.97
18.8505	25	33.4569	32.7964	-1690.31
18.8807	35	33.374	32.7154	-1682.24
18.9109	31	33.2863	32.6296	-1685.37
18.9411	35	33.1938	32.5391	-1682.1
18.9713	35	33.0967	32.444	-1682.02
19.0015	44	32.9949	32.3444	-1674.75
19.0317	33	32.8885	32.2404	-1683.46
19.0619	31	32.7778	32.132	-1684.97
19.0921	30	32.6628	32.0195	-1685.68
19.1223	25	32.5436	31.9029	-1689.59
19.1525	33	32.4204	31.7823	-1683.09
19.1827	31	32.2933	31.6579	-1684.59
19.2129	28	32.1625	31.5299	-1686.89
19.2431	25	32.0281	31.3984	-1689.19
19.2733	49	31.8903	31.2636	-1669.88
19.3035	39	31.7493	31.1257	-1677.77
19.3337	31	31.6053	30.9847	-1684.06
19.3639	26	31.4584	30.841	-1687.94
19.3941	28	31.3089	30.6947	-1686.22
19.4243	36	31.157	30.546	-1679.7
19.4545	29	31.0028	30.3951	-1685.18
19.4847	48	30.8466	30.2422	-1669.86
19.5149	43	30.6885	30.0875	-1673.74
19.5451	29	30.5289	29.9313	-1684.81
19.5753	27	30.3679	29.7737	-1686.28
19.6055	28	30.2058	29.615	-1685.36
19.6357	40	30.0427	29.4554	-1675.63
19.6659	17	29.879	29.2951	-1693.9
19.6961	35	29.7148	29.1344	-1679.37
19.7263	31	29.5503	28.9734	-1682.44
19.7565	28	29.3859	28.8124	-1684.71
19.7867	29	29.2216	28.6517	-1683.79
19.8169	33	29.0578	28.4913	-1680.46
19.8471	21	28.8947	28.3316	-1689.93
19.8773	34	28.7325	28.1728	-1679.4
19.9075	30	28.5715	28.0151	-1682.48
19.9377	34	28.4118	27.8587	-1679.15
19.9679	37	28.2536	27.7039	-1676.63
19.9981	27	28.0972	27.5508	-1684.5
20.0283	36	27.9429	27.3996	-1677.18
20.0585	27	27.7907	27.2506	-1684.26
20.0887	24	27.6409	27.1039	-1686.55
20.1189	28	27.4937	26.9597	-1683.23
20.1491	30	27.3493	26.8183	-1681.52
20.1793	26	27.2079	26.6798	-1684.61
20.2095	25	27.0697	26.5443	-1685.3
20.2397	26	26.9348	26.4122	-1684.39
20.2699	26	26.8033	26.2834	-1684.29
20.3001	23	26.6756	26.1582	-1686.59
20.3303	33	26.5516	26.0367	-1678.49
20.3605	30	26.4316	25.9191	-1680.8
20.3907	26	26.3157	25.8056	-1683.91
20.4209	36	26.204	25.6961	-1675.82
20.4511	22	26.0967	25.5909	-1686.93
20.4812	30	25.9939	25.4901	-1680.45
20.5114	21	25.8956	25.3937	-1687.58
20.5417	27	25.802	25.3019	-1682.7
20.5719	29	25.7131	25.2148	-1681.03
20.602	20	25.6291	25.1324	-1688.17
20.6322	33	25.55	25.0548	-1677.71
20.6624	23	25.4759	24.982	-1685.65
20.6927	19	25.4068	24.9142	-1688.79
20.7229	31	25.3428	24.8513	-1679.14
20.753	37	25.2839	24.7935	-1674.3
20.7832	28	25.2301	24.7406	-1681.46
20.8134	22	25.1815	24.6928	-1686.22
20.8436	26	25.138	24.6501	-1682.98
20.8738	32	25.0997	24.6124	-1678.15
20.904	22	25.0666	24.5797	-1686.13
20.9342	29	25.0386	24.5521	-1680.5
20.9644	25	25.0157	24.5294	-1683.69
20.9946	37	24.9978	24.5118	-1674.07
21.0248	21	24.985	24.499	-1686.86
21.055	20	24.9772	24.4911	-1687.66
21.0852	32	24.9743	24.488	-1678.05
21.1154	31	24.9762	24.4897	-1678.86
21.1456	30	24.9828	24.496	-1679.66
21.1758	21	24.9942	24.5068	-1686.87
21.206	18	25.0101	24.5222	-1689.28
21.2362	32	25.0305	24.542	-1678.1
21.2664	23	25.0553	24.566	-1685.32
21.2966	27	25.0844	24.5942	-1682.14
21.3268	34	25.1176	24.6265	-1676.57
21.357	33	25.1548	24.6627	-1677.4
21.3872	41	25.1959	24.7027	-1671.03
21.4174	34	25.2407	24.7463	-1676.66
21.4476	22	25.289	24.7935	-1686.3
21.4778	33	25.3409	24.844	-1677.54
21.508	29	25.396	24.8977	-1680.79
21.5382	25	25.4542	24.9545	-1684.03
21.5684	29	25.5154	25.0142	-1680.88
21.5986	28	25.5793	25.0766	-1681.73
21.6288	26	25.6459	25.1416	-1683.38
21.659	20	25.7149	25.2089	-1688.24
21.6892	22	25.7861	25.2784	-1686.69
21.7194	22	25.8594	25.35	-1686.75
21.7496	24	25.9345	25.4234	-1685.21
21.7798	25	26.0114	25.4984	-1684.47
21.81	26	26.0897	25.575	-1683.73
21.8402	19	26.1693	25.6527	-1689.39
21.8704	32	26.25	25.7316	-1679.05
21.9006	28	26.3316	25.8114	-1682.32
21.9308	22	26.414	25.8918	-1687.18
21.961	29	26.4968	25.9728	-1681.65
21.9912	23	26.58	26.0541	-1686.51
22.0214	35	26.6632	26.1354	-1676.98
22.0516	27	26.7464	26.2168	-1683.44
22.0818	27	26.8294	26.2979	-1683.51
22.112	27	26.9118	26.3785	-1683.57
22.1422	27	26.9936	26.4585	-1683.64
22.1724	22	27.0745	26.5376	-1687.7
22.2026	20	27.1545	26.6158	-1689.36
22.2328	25	27.2331	26.6928	-1685.43
22.263	24	27.3104	26.7684	-1686.29
22.2932	25	27.3861	26.8424	-1685.55
22.3234	35	27.4601	26.9148	-1677.6
22.3536	37	27.5321	26.9853	-1676.06
22.3838	19	27.602	27.0537	-1690.52
22.414	26	27.6697	27.1199	-1684.97
22.4442	28	27.7349	27.1838	-1683.42
22.4744	20	27.7976	27.2451	-1689.87
22.5046	18	27.8575	27.3038	-1691.52
22.5348	24	27.9145	27.3597	-1686.76
22.565	24	27.9686	27.4127	-1686.8
22.5952	31	28.0195	27.4626	-1681.24
22.6254	34	28.0671	27.5092	-1678.88
22.6556	26	28.1114	27.5526	-1685.31
22.6858	28	28.1521	27.5926	-1683.75
22.716	32	28.1893	27.629	-1680.58
22.7462	31	28.2227	27.6618	-1681.4
22.7764	19	28.2523	27.6909	-1691.03
22.8066	30	28.278	27.7162	-1682.25
22.8368	30	28.2997	27.7376	-1682.26
22.867	28	28.3174	27.755	-1683.88
22.8972	33	28.331	27.7684	-1679.89
22.9274	22	28.3403	27.7777	-1688.69
22.9576	22	28.3455	27.7829	-1688.7
22.9878	29	28.3463	27.7839	-1683.1
23.018	17	28.3429	27.7807	-1692.7
23.0482	32	28.3351	27.7732	-1680.69
23.0784	22	28.3229	27.7615	-1688.68
23.1086	25	28.3064	27.7455	-1686.27
23.1388	27	28.2855	27.7251	-1684.65
23.169	26	28.2601	27.7006	-1685.43
23.1992	18	28.2305	27.6717	-1691.81
23.2294	28	28.1964	27.6386	-1683.78
23.2596	26	28.158	27.6012	-1685.35
23.2898	22	28.1153	27.5596	-1688.52
23.32	27	28.0684	27.5139	-1684.48
23.3502	30	28.0172	27.464	-1682.04
23.3804	24	27.9619	27.4101	-1686.8
23.4106	26	27.9025	27.3521	-1685.15
23.4408	24	27.839	27.2902	-1686.7
23.4709	34	27.7716	27.2245	-1678.65
23.5011	20	27.7003	27.1549	-1689.79
23.5313	21	27.6252	27.0817	-1688.93
23.5616	26	27.5465	27.0048	-1684.87
23.5918	28	27.4642	26.9245	-1683.21
23.6219	36	27.3783	26.8407	-1676.74
23.6521	41	27.2892	26.7537	-1672.67
23.6823	28	27.1968	26.6635	-1683
23.7125	28	27.1013	26.5703	-1682.92
23.7427	34	27.0029	26.4741	-1678.05
23.7729	18	26.9016	26.3752	-1690.77
23.8031	24	26.7977	26.2737	-1685.88
23.8333	16	26.6912	26.1697	-1692.2
23.8635	24	26.5823	26.0634	-1685.72
23.8937	37	26.4713	25.9549	-1675.23
23.9239	22	26.3582	25.8444	-1687.14
23.9541	36	26.2432	25.7321	-1675.85
23.9843	30	26.1265	25.6181	-1680.56
24.0145	40	26.0083	25.5026	-1672.47
24.0447	23	25.8888	25.3858	-1685.97
24.0749	25	25.7681	25.2678	-1684.28
24.1051	21	25.6465	25.149	-1687.38
24.1353	30	25.5241	25.0294	-1680.09
24.1655	31	25.4011	24.9092	-1679.19
24.1957	29	25.2778	24.7886	-1680.69
24.2259	37	25.1543	24.6678	-1674.2
24.2561	34	25.0307	24.5471	-1676.5
24.2863	29	24.9075	24.4266	-1680.4
24.3165	28	24.7846	24.3065	-1681.11
24.3467	26	24.6624	24.187	-1682.61
24.3769	29	24.5411	24.0683	-1680.11
24.4071	26	24.4208	23.9507	-1682.42
24.4373	21	24.3017	23.8343	-1686.33
24.4675	23	24.1842	23.7193	-1684.63
24.4977	30	24.0683	23.606	-1678.94
24.5279	27	23.9543	23.4945	-1681.25
24.5581	17	23.8424	23.385	-1689.17
24.5883	19	23.7328	23.2778	-1687.48
24.6185	21	23.6258	23.1731	-1685.8
24.6487	31	23.5214	23.0709	-1677.71
24.6789	25	23.4199	22.9716	-1682.44
24.7091	18	23.3215	22.8754	-1687.96
24.7393	22	23.2265	22.7823	-1684.68
24.7695	19	23.1349	22.6927	-1687.01
24.7997	33	23.0471	22.6067	-1675.74
24.8299	30	22.9631	22.5245	-1678.08
24.8601	17	22.8832	22.4462	-1688.41
24.8903	24	22.8076	22.3721	-1682.75
24.9205	20	22.7364	22.3024	-1685.9
24.9507	29	22.6698	22.2371	-1678.65
24.9809	28	22.608	22.1765	-1679.4
25.0111	26	22.5511	22.1208	-1680.95
25.0413	25	22.4994	22.07	-1681.71
25.0715	30	22.4529	22.0244	-1677.68
25.1017	23	22.4119	21.9841	-1683.24
25.1319	28	22.3764	21.9492	-1679.22
25.1621	31	22.3466	21.9199	-1676.79
25.1923	18	22.3227	21.8963	-1687.17
25.2225	29	22.3048	21.8786	-1678.36
25.2527	20	22.293	21.8668	-1685.55
25.2829	31	22.2874	21.8611	-1676.75
25.3131	22	22.2882	21.8617	-1683.95
25.3433	19	22.2954	21.8685	-1686.35
25.3735	25	22.3092	21.8818	-1681.56
25.4037	25	22.3297	21.9015	-1681.58
25.4339	33	22.3568	21.9279	-1675.2
25.4641	35	22.3909	21.9609	-1673.63
25.4943	16	22.4318	22.0007	-1688.86
25.5245	14	22.4797	22.0472	-1690.5
25.5547	22	22.5347	22.1007	-1684.14
25.5849	27	22.5967	22.1611	-1680.19
25.6151	30	22.6659	22.2285	-1677.84
25.6453	39	22.7423	22.3029	-1670.7
25.6755	46	22.8259	22.3844	-1665.17
25.7057	61	22.9167	22.4729	-1653.24
25.7359	59	23.0148	22.5685	-1654.92
25.7661	38	23.1202	22.6713	-1671.8
25.7963	34	23.2329	22.7812	-1675.09
25.8265	29	23.3529	22.8982	-1679.18
25.8567	22	23.4801	23.0224	-1684.88
25.8869	21	23.6147	23.1536	-1685.79
25.9171	26	23.7564	23.292	-1681.9
25.9473	19	23.9054	23.4373	-1687.62
25.9775	31	24.0616	23.5897	-1678.14
26.0077	17	24.2249	23.7491	-1689.47
26.0379	29	24.3952	23.9154	-1680
26.0681	25	24.5726	24.0886	-1683.34
26.0983	32	24.757	24.2686	-1677.88
26.1285	38	24.9483	24.4553	-1673.23
26.1587	26	25.1463	24.6486	-1682.99
26.1889	30	25.3511	24.8486	-1679.95
26.2191	26	25.5625	25.0551	-1683.32
26.2493	22	25.7805	25.2679	-1686.69
26.2795	24	26.0049	25.487	-1685.26
26.3097	25	26.2356	25.7123	-1684.64
26.3399	38	26.4726	25.9438	-1674.43
26.3701	42	26.7156	26.1811	-1671.42
26.4003	18	26.9646	26.4243	-1690.82
26.4305	32	27.2194	26.6731	-1679.82
26.4607	18	27.4798	26.9276	-1691.22
26.4908	24	27.7459	27.1874	-1686.63
26.521	24	28.0173	27.4526	-1686.84
26.5512	19	28.2939	27.7228	-1691.06
26.5815	24	28.5756	27.998	-1687.28
26.6117	25	28.8622	28.2781	-1686.7
26.6419	15	29.1536	28.5627	-1694.93
26.672	29	29.4495	28.8518	-1683.96
26.7022	28	29.7498	29.1452	-1685
26.7325	20	30.0543	29.4427	-1691.64
26.7627	28	30.3628	29.7442	-1685.48
26.7928	25	30.6751	30.0494	-1688.13
26.823	26	30.9911	30.3581	-1687.57
26.8532	24	31.3105	30.6702	-1689.42
26.8834	15	31.6331	30.9855	-1696.88
26.9136	26	31.9587	31.3037	-1688.33
26.9438	34	32.2871	31.6247	-1682.19
26.974	22	32.6182	31.9483	-1692.05
27.0042	20	32.9517	32.2742	-1693.91
27.0344	18	33.2873	32.6022	-1695.77
27.0646	33	33.6249	32.9322	-1684.04
27.0948	26	33.9643	33.2639	-1689.91
27.125	19	34.3052	33.5972	-1695.77
27.1552	26	34.6474	33.9317	-1690.44
27.1854	35	34.9907	34.2673	-1683.51
27.2156	27	35.3349	34.6037	-1690.18
27.2458	20	35.6797	34.9408	-1696.05
27.276	34	36.025	35.2783	-1685.12
27.3062	19	36.3704	35.616	-1697.39
27.3364	27	36.7159	35.9538	-1691.26
27.3666	29	37.0611	36.2913	-1689.93
27.3968	34	37.4057	36.6283	-1686.2
27.427	40	37.7497	36.9646	-1681.67
27.4572	43	38.0929	37.3002	-1679.54
27.4874	48	38.4349	37.6345	-1675.81
27.5176	61	38.7755	37.9676	-1665.68
27.5478	70	39.1145	38.2992	-1658.74
27.578	79	52.3773	38.629	-1661.95
27.6082	74	53.6296	38.9569	-1666.93
27.6384	99	61.2496	39.2826	-1652.91
27.6686	77	63.154	39.6059	-1672
27.6988	65	65.2389	39.9268	-1683.23
27.729	76	67.5334	40.2448	-1676.23
27.7592	75	70.073	40.5598	-1679.03
27.7894	100	72.9012	40.8718	-1661.24
27.8196	78	76.0717	41.1803	-1681.33
27.8498	87	79.651	41.4853	-1676.94
27.88	80	83.722	41.7866	-1685.73
27.9102	94	88.3909	42.084	-1678.19
27.9404	95	93.7938	42.3773	-1681.63
27.9706	152	100.107	42.6663	-1640.98
28.0008	182	107.564	42.9509	-1622.83
28.031	194	116.477	43.2309	-1620.22
28.0612	215	127.275	43.5061	-1611.89
28.0914	211	140.558	43.7764	-1625.51
28.1216	226	157.183	44.0415	-1626.55
28.1518	256	178.414	44.3015	-1619.2
28.182	271	206.183	44.556	-1628.98
28.2122	286	243.568	44.8051	-1646.3
28.2424	317	295.711	45.0485	-1662.4
28.2726	372	371.781	45.2861	-1678.06
28.3028	517	489.563	45.5177	-1654.44
28.333	755	688.052	45.7433	-1619.72
28.3632	1158	1084.16	45.9628	-1607.99
28.3934	2062	2172.59	46.176	-1738.46
28.4236	4788	5214.39	46.3828	-1943.39
28.4538	11448	11537.2	46.5832	-1574.42
28.484	17004	16855.8	46.777	-1301.1
28.5142	11197	11390.9	46.9641	-1660.5
28.5444	9054	9672.45	47.1444	-2027.1
28.5746	6452	6341.02	47.318	-1495.82
28.6048	2025	2352.32	47.4846	-1909.02
28.635	923	1099.59	47.6442	-1808.09
28.6652	616	693.079	47.7968	-1734.86
28.6954	463	491.661	47.9424	-1699.28
28.7256	411	373.397	48.0808	-1648.13
28.7558	368	297.624	48.212	-1623.1
28.786	297	245.995	48.336	-1639.4
28.8162	239	209.158	48.4527	-1656.91
28.8464	206	181.923	48.5622	-1661.95
28.8766	167	161.202	48.6643	-1676.9
28.9068	127	145.062	48.7591	-1696.24
28.937	107	132.238	48.8465	-1702.18
28.9672	119	121.878	48.9266	-1684.46
28.9974	91	113.388	48.9994	-1700.2
29.0276	88	106.339	49.0648	-1697.07
29.0578	91	100.422	49.1229	-1690.03
29.088	77	95.4045	49.1736	-1697.29
29.1182	80	91.1124	49.2171	-1691.53
29.1484	74	87.4099	49.2533	-1693.42
29.1786	81	84.1919	49.2822	-1685.3
29.2088	69	81.3757	49.3039	-1692.69
29.239	74	78.8955	49.3185	-1686.75
29.2692	67	76.6978	49.3259	-1690.62
29.2994	54	74.7392	49.3263	-1699.49
29.3296	71	72.9845	49.3197	-1684.51
29.3598	52	71.4046	49.3061	-1698.47
29.39	47	57.5749	49.2856	-1691.62
29.4202	74	57.0545	49.2583	-1669.62
29.4504	74	56.5756	49.2242	-1669.24
29.4806	56	50.2235	49.1835	-1678.66
29.5108	61	50.1746	49.1362	-1674.62
29.5409	56	50.119	49.0824	-1678.58
29.5711	68	50.0569	49.0222	-1668.93
29.6014	58	49.9883	48.9556	-1676.87
29.6316	50	49.9133	48.8829	-1683.21
29.6618	57	49.8321	48.804	-1677.55
29.6919	52	49.7447	48.7191	-1681.48
29.7221	55	49.6513	48.6283	-1679.01
29.7523	52	49.552	48.5317	-1681.33
29.7825	66	49.4468	48.4295	-1670.05
29.8127	60	49.336	48.3216	-1674.76
29.8429	54	49.2196	48.2083	-1679.47
29.8731	51	49.0978	48.0897	-1681.77
29.9033	52	48.9706	47.9659	-1680.88
29.9335	45	48.8383	47.8371	-1686.37
29.9637	33	48.7009	47.7032	-1695.86
29.9939	41	48.5586	47.5646	-1689.35
30.0241	54	48.4116	47.4213	-1678.84
30.0543	55	48.2598	47.2735	-1677.92
30.0845	48	48.1036	47.1213	-1683.4
30.1147	53	47.9431	46.9648	-1679.27
30.1449	50	47.7783	46.8041	-1681.54
30.1751	62	47.6095	46.6395	-1671.81
30.2053	51	47.4367	46.4711	-1680.47
30.2355	49	47.2602	46.299	-1681.93
30.2657	48	47.08	46.1233	-1682.59
30.2959	37	46.8964	45.9442	-1691.25
30.3261	42	46.7094	45.7618	-1687.1
30.3563	49	46.5193	45.5764	-1681.35
30.3865	42	46.3261	45.3879	-1686.8
30.4167	38	46.13	45.1967	-1689.85
30.4469	54	45.9312	45.0027	-1676.89
30.4771	58	45.7299	44.8063	-1673.53
30.5073	31	45.5261	44.6074	-1694.97
30.5375	54	45.32	44.4063	-1676.41
30.5677	39	45.1118	44.2031	-1688.25
30.5979	42	44.9016	43.998	-1685.68
30.6281	40	44.6896	43.7911	-1687.12
30.6583	50	44.4759	43.5824	-1678.95
30.6885	36	44.2606	43.3723	-1689.98
30.7187	40	44.0439	43.1608	-1686.61
30.7489	47	43.826	42.9481	-1680.84
30.7791	39	43.6069	42.7342	-1687.07
30.8093	48	43.3869	42.5194	-1679.7
30.8395	36	43.166	42.3037	-1689.12
30.8697	39	42.9444	42.0873	-1686.55
30.8999	40	42.7222	41.8704	-1685.57
30.9301	47	42.4996	41.653	-1679.8
30.9603	33	42.2767	41.4353	-1690.82
30.9905	48	42.0536	41.2174	-1678.65
31.0207	40	41.8304	40.9995	-1684.87
31.0509	30	41.6073	40.7815	-1692.7
31.0811	39	41.3844	40.5638	-1685.33
31.1113	34	41.1618	40.3463	-1689.15
31.1415	41	40.9396	40.1293	-1683.38
31.1717	46	40.7179	39.9127	-1679.2
31.2019	44	40.4969	39.6968	-1680.63
31.2321	40	40.2766	39.4816	-1683.66
31.2623	39	40.0571	39.2672	-1684.28
31.2925	33	39.8386	39.0537	-1688.91
31.3227	34	39.6212	38.8412	-1687.94
31.3529	45	39.4049	38.6298	-1678.97
31.3831	37	39.1898	38.4197	-1685.2
31.4133	36	38.9761	38.2108	-1685.84
31.4435	35	38.7638	38.0033	-1686.47
31.4737	37	38.553	37.7972	-1684.7
31.5039	44	38.3437	37.5927	-1678.94
31.5341	27	38.1361	37.3898	-1692.38
31.5643	36	37.9302	37.1885	-1685.02
31.5945	29	37.7261	36.989	-1690.46
31.6247	41	37.5239	36.7912	-1680.7
31.6549	44	37.3235	36.5954	-1678.14
31.6851	37	37.1251	36.4014	-1683.58
31.7153	31	36.9288	36.2094	-1688.23
31.7455	41	36.7346	36.0195	-1680.08
31.7757	40	36.5424	35.8315	-1680.73
31.8059	25	36.3525	35.6457	-1692.58
31.8361	30	36.1647	35.4621	-1688.43
31.8663	32	35.9792	35.2807	-1686.69
31.8965	39	35.796	35.1015	-1680.94
31.9267	36	35.6151	34.9245	-1683.2
31.9569	47	35.4366	34.7498	-1674.26
31.9871	35	35.2604	34.5774	-1683.72
32.0173	40	35.0866	34.4073	-1679.59
32.0475	39	34.9152	34.2396	-1680.25
32.0777	33	34.7462	34.0742	-1684.92
32.1079	31	34.5797	33.9112	-1686.39
32.1381	30	34.4155	33.7506	-1687.06
32.1683	23	34.2538	33.5923	-1692.53
32.1985	38	34.0946	33.4364	-1680.41
32.2287	30	33.9378	33.2829	-1686.68
32.2589	43	33.7835	33.1317	-1676.16
32.2891	38	33.6315	32.983	-1680.04
32.3193	39	33.482	32.8365	-1679.13
32.3495	34	33.3349	32.6924	-1683.01
32.3797	29	33.1901	32.5507	-1686.9
32.4099	31	33.0477	32.4112	-1685.19
32.4401	30	32.9077	32.274	-1685.88
32.4703	32	32.77	32.139	-1684.17
32.5005	32	32.6346	32.0064	-1684.06
32.5307	36	32.5014	31.8758	-1680.76
32.5609	54	32.3705	31.7475	-1666.26
32.5911	37	32.2418	31.6213	-1679.75
32.6213	45	32.1152	31.4973	-1673.26
32.6514	33	31.9908	31.3752	-1682.76
32.6816	36	31.8684	31.2552	-1680.26
32.7118	29	31.7481	31.1372	-1685.77
32.742	30	31.6297	31.0212	-1684.87
32.7722	38	31.5133	30.907	-1678.38
32.8024	35	31.3989	30.7947	-1680.69
32.8327	47	31.2863	30.6841	-1671
32.8628	40	31.1866	30.5754	-1676.53
32.893	34	31.4095	30.4683	-1681.5
32.9232	36	34.0237	30.3629	-1681.95
32.9534	56	43.0576	30.259	-1673.04
32.9836	44	46.485	30.1568	-1685.33
33.0138	38	36.6629	30.0559	-1682.42
33.044	35	38.0498	29.9566	-1685.91
33.0742	28	36.6837	29.8585	-1690.44
33.1044	26	31.2793	29.7618	-1687.8
33.1346	36	30.2706	29.6664	-1679.01
33.1648	41	30.1537	29.5721	-1674.92
33.195	40	30.0589	29.4789	-1675.64
33.2252	32	29.9652	29.3868	-1681.97
33.2554	27	29.8725	29.2958	-1685.9
33.2856	38	29.7808	29.2056	-1677.02
33.3158	25	29.69	29.1164	-1687.35
33.346	30	29.6001	29.028	-1683.28
33.3762	37	29.5109	28.9403	-1677.61
33.4064	23	29.4225	28.8534	-1688.74
33.4366	30	29.3347	28.767	-1683.07
33.4668	34	29.2475	28.6813	-1679.81
33.497	38	29.1609	28.5961	-1676.54
33.5272	27	29.0747	28.5113	-1685.27
33.5574	34	28.9889	28.4269	-1679.6
33.5876	25	28.9035	28.3429	-1686.74
33.6178	30	28.8183	28.2591	-1682.67
33.648	31	28.7334	28.1755	-1681.8
33.6782	33	28.6486	28.0922	-1680.14
33.7084	31	28.564	28.0089	-1681.67
33.7386	26	28.4794	27.9257	-1685.6
33.7688	25	28.3948	27.8425	-1686.34
33.799	28	28.3102	27.7592	-1683.87
33.8292	24	28.2255	27.6758	-1687
33.8594	20	28.1406	27.5923	-1690.14
33.8896	24	28.0555	27.5086	-1686.87
33.9198	24	27.9701	27.4246	-1686.8
33.95	38	27.8845	27.3403	-1675.54
33.9802	25	27.7985	27.2557	-1685.87
34.0104	22	27.7121	27.1707	-1688.2
34.0406	27	27.6252	27.0853	-1684.13
34.0708	29	27.5379	26.9994	-1682.47
34.101	19	27.4501	26.9131	-1690.4
34.1312	32	27.3618	26.8261	-1679.93
34.1614	25	27.2728	26.7387	-1685.46
34.1916	32	27.1832	26.6506	-1679.79
34.2218	33	27.093	26.5619	-1678.92
34.252	31	27.0021	26.4725	-1680.44
34.2822	22	26.9106	26.3824	-1687.57
34.3124	26	26.8182	26.2917	-1684.3
34.3426	23	26.7251	26.2002	-1686.63
34.3728	22	26.6313	26.1079	-1687.35
34.403	20	26.5366	26.0148	-1688.88
34.4332	18	26.4412	25.921	-1690.4
34.4634	21	26.3449	25.8264	-1687.93
34.4936	22	26.2478	25.731	-1687.05
34.5238	30	26.1498	25.6347	-1680.58
34.554	12	26.051	25.5376	-1694.9
34.5842	18	25.9513	25.4396	-1690.02
34.6144	20	25.8507	25.3408	-1688.34
34.6446	36	25.7493	25.2412	-1675.46
34.6748	33	25.647	25.1407	-1677.78
34.705	24	25.5439	25.0394	-1684.9
34.7352	16	25.4398	24.9373	-1691.22
34.7654	30	25.335	24.8343	-1679.94
34.7956	32	25.2293	24.7305	-1678.25
34.8258	22	25.1227	24.6259	-1686.17
34.856	21	25.0154	24.5205	-1686.89
34.8862	31	24.9072	24.4143	-1678.8
34.9164	20	24.7982	24.3074	-1687.52
34.9466	26	24.6885	24.1997	-1682.63
34.9768	17	24.5781	24.0913	-1689.74
35.007	29	24.4669	23.9822	-1680.06
35.0372	34	24.355	23.8724	-1675.97
35.0674	27	24.2425	23.762	-1681.48
35.0976	32	24.1293	23.651	-1677.39
35.1278	20	24.0156	23.5393	-1686.9
35.158	20	23.9012	23.4272	-1686.81
35.1882	25	23.7864	23.3145	-1682.72
35.2184	26	23.671	23.2013	-1681.83
35.2486	29	23.5552	23.0877	-1679.34
35.2788	19	23.4389	22.9737	-1687.25
35.309	28	23.3223	22.8593	-1679.96
35.3392	19	23.2053	22.7446	-1687.07
35.3694	25	23.088	22.6297	-1682.17
35.3996	17	22.9705	22.5145	-1688.48
35.4298	34	22.8528	22.3991	-1674.79
35.46	22	22.735	22.2836	-1684.3
35.4902	18	22.617	22.1679	-1687.41
35.5204	18	22.4991	22.0523	-1687.31
35.5506	27	22.3811	21.9366	-1680.02
35.5808	19	22.2632	21.8211	-1686.33
35.611	29	22.1454	21.7056	-1678.24
35.6412	19	22.0277	21.5903	-1686.14
35.6713	10	21.9103	21.4753	-1693.25
35.7015	18	21.7932	21.3605	-1686.76
35.7317	22	21.6764	21.2461	-1683.47
35.7619	23	21.56	21.132	-1682.58
35.7921	22	21.4441	21.0185	-1683.29
35.8223	20	21.3287	20.9054	-1684.8
35.8525	16	21.2138	20.7929	-1687.9
35.8827	22	21.0996	20.681	-1683.02
35.9129	19	20.9861	20.5698	-1685.33
35.9431	29	20.8733	20.4594	-1677.24
35.9733	30	20.7614	20.3498	-1676.35
36.0035	27	20.6503	20.241	-1678.66
36.0337	24	20.5402	20.1332	-1680.98
36.0639	20	20.4311	20.0263	-1684.09
36.0941	25	20.3231	19.9205	-1680.01
36.1243	31	20.2161	19.8158	-1675.12
36.1545	17	20.1104	19.7123	-1686.24
36.1847	23	20.0059	19.61	-1681.36
36.2149	26	19.9027	19.5089	-1678.88
36.2451	18	19.8008	19.4092	-1685.2
36.2753	21	19.7004	19.3109	-1682.72
36.3055	17	19.6014	19.2141	-1685.84
36.3357	18	19.504	19.1187	-1684.96
36.3659	17	19.4081	19.0249	-1685.69
36.3961	21	19.3139	18.9327	-1682.41
36.4263	26	19.2214	18.8421	-1678.34
36.4565	18	19.1306	18.7533	-1684.67
36.4867	21	19.0417	18.6662	-1682.2
36.5169	19	18.9546	18.581	-1683.73
36.5471	21	18.8693	18.4976	-1682.07
36.5773	19	18.786	18.4161	-1683.6
36.6075	24	18.7048	18.3366	-1679.54
36.6377	24	18.6255	18.2591	-1679.47
36.6679	13	18.5483	18.1836	-1688.21
36.6981	22	18.4733	18.1102	-1680.96
36.7283	19	18.4004	18.0389	-1683.3
36.7585	15	18.3297	17.9698	-1686.44
36.7887	19	18.2613	17.9028	-1683.19
36.8189	24	18.1951	17.8381	-1679.14
36.8491	13	18.1313	17.7757	-1687.89
36.8793	19	18.0697	17.7156	-1683.04
36.9095	16	18.0106	17.6577	-1685.39
36.9397	27	17.9538	17.6023	-1676.55
36.9699	13	17.8995	17.5492	-1687.71
37.0001	21	17.8476	17.4984	-1681.26
37.0303	21	17.7982	17.4502	-1681.23
37.0605	26	17.7513	17.4043	-1677.19
37.0907	23	17.7069	17.3609	-1679.55
37.1209	24	17.665	17.32	-1678.72
37.1511	16	17.6257	17.2816	-1685.09
37.1813	11	17.5889	17.2457	-1689.06
37.2115	18	17.5546	17.2123	-1683.44
37.2417	25	17.523	17.1813	-1677.81
37.2719	18	17.4939	17.1529	-1683.39
37.3021	16	17.4673	17.1271	-1684.97
37.3323	16	17.4434	17.1037	-1684.95
37.3625	22	17.422	17.0828	-1680.13
37.3927	23	17.4032	17.0645	-1679.32
37.4229	25	17.3869	17.0487	-1677.7
37.4531	23	17.3732	17.0353	-1679.29
37.4833	14	17.362	17.0245	-1686.48
37.5135	16	17.3533	17.0161	-1684.88
37.5437	26	17.3472	17.0102	-1676.87
37.5739	26	17.3435	17.0067	-1676.87
37.6041	22	17.3423	17.0056	-1680.07
37.6343	15	17.3436	17.0069	-1685.67
37.6645	20	17.3473	17.0106	-1681.67
37.6947	13	17.3534	17.0166	-1687.28
37.7249	12	17.3618	17.025	-1688.08
37.7551	25	17.3726	17.0356	-1677.69
37.7853	23	17.3856	17.0485	-1679.3
37.8155	23	17.401	17.0635	-1679.31
37.8457	14	17.4185	17.0808	-1686.53
37.8759	27	17.4382	17.1002	-1676.14
37.9061	23	17.4601	17.1217	-1679.36
37.9363	21	17.484	17.1452	-1680.98
37.9665	20	17.5101	17.1707	-1681.8
37.9967	18	17.5381	17.1982	-1683.42
38.0269	16	17.568	17.2276	-1685.05
38.0571	26	17.5999	17.2588	-1677.07
38.0873	27	17.6336	17.2919	-1676.3
38.1175	28	17.669	17.3266	-1675.52
38.1477	21	17.7062	17.3631	-1681.15
38.1779	17	17.7451	17.4012	-1684.38
38.2081	14	17.7856	17.4409	-1686.82
38.2383	25	17.8276	17.482	-1678.05
38.2685	20	17.8711	17.5247	-1682.08
38.2987	16	17.916	17.5686	-1685.32
38.3289	16	17.9622	17.6139	-1685.35
38.3591	19	18.0097	17.6605	-1682.99
38.3893	15	18.0585	17.7082	-1686.23
38.4195	21	18.1083	17.757	-1681.47
38.4497	19	18.1592	17.8069	-1683.11
38.4799	13	18.2111	17.8577	-1687.95
38.5101	18	18.2639	17.9095	-1683.99
38.5403	17	18.3176	17.962	-1684.83
38.5705	29	18.372	18.0153	-1675.28
38.6007	21	18.4271	18.0692	-1681.72
38.6309	29	18.4828	18.1237	-1675.36
38.6611	18	18.539	18.1788	-1684.21
38.6912	13	18.5956	18.2342	-1688.25
38.7214	16	18.6527	18.29	-1685.9
38.7516	21	18.71	18.3461	-1681.94
38.7818	26	18.7675	18.4024	-1677.99
38.812	22	18.8251	18.4588	-1681.23
38.8422	15	18.8828	18.5153	-1686.88
38.8724	27	18.9404	18.5717	-1677.32
38.9026	19	18.9979	18.6279	-1683.77
38.9328	17	19.0553	18.684	-1685.41
38.963	14	19.1123	18.7398	-1687.86
38.9932	15	19.1689	18.7952	-1687.1
39.0234	28	19.2251	18.8502	-1676.75
39.0536	20	19.2808	18.9047	-1683.19
39.0838	19	19.3359	18.9585	-1684.03
39.114	20	19.3903	19.0117	-1683.27
39.1442	19	19.4439	19.0642	-1684.12
39.1744	14	19.4967	19.1158	-1688.16
39.2046	16	19.5485	19.1665	-1686.6
39.2348	23	19.5993	19.2162	-1681.04
39.265	17	19.6491	19.2648	-1685.88
39.2952	17	19.6977	19.3124	-1685.92
39.3254	19	19.7451	19.3587	-1684.35
39.3556	14	19.7912	19.4038	-1688.39
39.3858	15	19.8359	19.4475	-1687.62
39.416	17	19.8792	19.4898	-1686.06
39.4462	22	19.921	19.5306	-1682.09
39.4764	8	19.9612	19.5698	-1693.32
39.5066	20	19.9997	19.6075	-1683.75
39.5368	17	20.0366	19.6435	-1686.18
39.567	24	20.0716	19.6778	-1680.61
39.5972	15	20.1049	19.7102	-1687.84
39.6274	20	20.1363	19.7408	-1683.86
39.6576	20	20.1657	19.7695	-1683.88
39.6878	23	20.1931	19.7963	-1681.5
39.718	14	20.2184	19.821	-1688.72
39.7482	17	20.2417	19.8437	-1686.34
39.7784	17	20.2628	19.8642	-1686.36
39.8086	18	20.2817	19.8826	-1685.57
39.8388	20	20.2983	19.8988	-1683.99
39.869	13	20.3127	19.9128	-1689.6
39.8992	9	20.3247	19.9245	-1692.81
39.9294	17	20.3344	19.9338	-1686.42
39.9596	15	20.3416	19.9408	-1688.02
39.9898	15	20.3465	19.9455	-1688.02
40.02	23	20.3488	19.9477	-1681.63
40.0502	23	20.3487	19.9474	-1681.63
40.0804	25	20.3461	19.9447	-1680.02
40.1106	14	20.3409	19.9396	-1688.82
40.1408	16	20.3331	19.9319	-1687.21
40.171	27	20.3228	19.9217	-1678.41
40.2012	18	20.3099	19.9089	-1685.6
40.2314	20	20.2944	19.8937	-1683.98
40.2616	15	20.2763	19.8758	-1687.97
40.2918	22	20.2556	19.8555	-1682.35
40.322	16	20.2323	19.8325	-1687.14
40.3522	19	20.2063	19.807	-1684.71
40.3824	14	20.1778	19.7789	-1688.69
40.4126	23	20.1466	19.7483	-1681.47
40.4428	24	20.1129	19.7152	-1680.64
40.473	18	20.0765	19.6795	-1685.41
40.5032	11	20.0376	19.6413	-1690.98
40.5334	20	19.9962	19.6006	-1683.75
40.5636	24	19.9522	19.5575	-1680.52
40.5938	15	19.9057	19.5119	-1687.68
40.624	21	19.8568	19.4639	-1682.84
40.6542	17	19.8054	19.4134	-1686
40.6844	12	19.7516	19.3607	-1689.96
40.7146	17	19.6954	19.3056	-1685.91
40.7448	20	19.6368	19.2482	-1683.47
40.775	22	19.576	19.1885	-1681.82
40.8052	26	19.513	19.1267	-1678.57
40.8354	15	19.4477	19.0627	-1687.32
40.8656	12	19.3803	18.9966	-1689.67
40.8958	18	19.3108	18.9285	-1684.81
40.926	21	19.2392	18.8584	-1682.36
40.9562	21	19.1657	18.7863	-1682.3
40.9864	16	19.0903	18.7124	-1686.24
41.0166	19	19.013	18.6366	-1683.78
41.0468	27	18.9339	18.5591	-1677.32
41.077	20	18.8531	18.4799	-1682.85
41.1072	29	18.7706	18.3992	-1675.59
41.1374	20	18.6867	18.3169	-1682.72
41.1676	18	18.6012	18.2331	-1684.26
41.1978	16	18.5143	18.148	-1685.79
41.228	26	18.426	18.0615	-1677.72
41.2582	18	18.3366	17.9739	-1684.05
41.2884	17	18.246	17.8851	-1684.78
41.3186	23	18.1543	17.7953	-1679.91
41.3488	9	18.0616	17.7046	-1691.03
41.379	18	17.9681	17.613	-1683.76
41.4092	17	17.8738	17.5206	-1684.49
41.4393	17	17.7788	17.4276	-1684.41
41.4696	18	17.6833	17.334	-1683.54
41.4998	16	17.5872	17.2399	-1685.06
41.5299	18	17.4908	17.1455	-1683.38
41.5602	19	17.3941	17.0508	-1682.51
41.5904	17	17.2973	16.9559	-1684.03
41.6206	18	17.2004	16.861	-1683.16
41.6508	20	17.1035	16.7662	-1681.48
41.681	19	17.0068	16.6715	-1682.21
41.7112	28	16.9104	16.5771	-1674.93
41.7413	18	16.8144	16.4831	-1682.85
41.7715	18	16.7189	16.3896	-1682.78
41.8017	19	16.624	16.2967	-1681.91
41.8319	16	16.5299	16.2045	-1684.23
41.8621	20	16.4366	16.1132	-1680.96
41.8924	22	16.3443	16.0228	-1679.29
41.9225	13	16.2531	15.9336	-1686.41
41.9527	16	16.1631	15.8455	-1683.94
41.9829	25	16.0744	15.7587	-1676.67
42.0131	11	15.9872	15.6734	-1687.81
42.0433	19	15.9016	15.5895	-1681.34
42.0735	20	15.8177	15.5074	-1680.47
42.1037	16	15.7356	15.4271	-1683.61
42.1339	14	15.6555	15.3486	-1685.15
42.1641	15	15.5774	15.2722	-1684.28
42.1943	17	15.5015	15.198	-1682.62
42.2245	18	15.4279	15.126	-1681.77
42.2547	18	15.3567	15.0563	-1681.71
42.2849	16	15.2881	14.9892	-1683.26
42.3151	28	15.2222	14.9247	-1673.61
42.3453	21	15.159	14.8629	-1679.16
42.3755	29	15.0987	14.804	-1672.71
42.4057	21	15.0415	14.748	-1679.06
42.4359	27	14.9874	14.6951	-1674.22
42.4661	51	14.9365	14.6454	-1654.98
42.4963	45	14.8891	14.599	-1659.74
42.5265	26	14.8451	14.5559	-1674.91
42.5567	28	14.8046	14.5164	-1673.28
42.5869	23	14.7679	14.4806	-1677.25
42.6171	20	14.735	14.4484	-1679.62
42.6473	19	14.706	14.4201	-1680.4
42.6775	19	14.681	14.3958	-1680.38
42.7077	24	14.6602	14.3754	-1676.36
42.7379	21	14.6436	14.3592	-1678.75
42.7681	19	14.6312	14.3473	-1680.34
42.7983	24	14.6234	14.3397	-1676.34
42.8285	20	14.62	14.3365	-1679.53
42.8587	28	14.6212	14.3378	-1673.13
42.8889	21	14.6272	14.3437	-1678.74
42.9191	19	14.6379	14.3543	-1680.35
42.9493	17	14.6535	14.3697	-1681.96
42.9795	19	14.674	14.3899	-1680.38
43.0097	20	14.6996	14.4151	-1679.6
43.0399	15	14.7302	14.4452	-1683.62
43.0701	13	14.7661	14.4804	-1685.25
43.1003	23	14.8072	14.5208	-1677.28
43.1305	18	14.8537	14.5664	-1681.32
43.1607	17	14.9055	14.6173	-1682.16
43.1909	18	14.9628	14.6735	-1681.4
43.2211	16	15.0256	14.7351	-1683.05
43.2513	18	15.094	14.8022	-1681.51
43.2815	17	15.1679	14.8748	-1682.36
43.3117	20	15.2476	14.9529	-1680.03
43.3419	19	15.333	15.0366	-1680.89
43.3721	19	15.4241	15.126	-1680.96
43.4023	12	15.521	15.221	-1686.64
43.4325	10	15.6238	15.3217	-1688.32
43.4627	20	15.7323	15.4282	-1680.41
43.4929	12	15.8468	15.5405	-1686.9
43.5231	24	15.9672	15.6585	-1677.39
43.5533	19	16.0936	15.7824	-1681.49
43.5835	28	16.2259	15.912	-1674.39
43.6137	22	16.3641	16.0475	-1679.3
43.6439	17	16.5084	16.1889	-1683.41
43.6741	18	16.6586	16.3361	-1682.73
43.7043	17	16.8147	16.4892	-1683.65
43.7345	16	16.9769	16.6481	-1684.58
43.7647	16	17.145	16.8129	-1684.71
43.7949	16	17.3191	16.9835	-1684.85
43.8251	15	17.4992	17.1599	-1685.79
43.8553	23	17.685	17.3421	-1679.54
43.8855	13	17.8769	17.5301	-1687.69
43.9157	15	18.0746	17.7238	-1686.24
43.9459	20	18.2782	17.9233	-1682.4
43.9761	19	18.4875	18.1285	-1683.37
44.0063	14	18.7027	18.3392	-1687.54
44.0365	19	18.9236	18.5557	-1683.71
44.0667	28	19.1501	18.7777	-1676.69
44.0969	23	19.3822	19.0051	-1680.87
44.1271	25	19.62	19.2381	-1679.45
44.1573	15	19.8632	19.4764	-1687.65
44.1875	21	20.112	19.7201	-1683.04
44.2177	15	20.3661	19.969	-1688.04
44.2479	18	20.6254	20.2231	-1685.84
44.2781	15	20.8901	20.4825	-1688.45
44.3083	15	21.16	20.7468	-1688.66
44.3385	19	21.4348	21.016	-1685.68
44.3687	23	21.7147	21.2903	-1682.7
44.3989	26	21.9995	21.5693	-1680.52
44.4291	13	22.2891	21.853	-1691.15
44.4593	21	22.5834	22.1414	-1684.98
44.4894	15	22.8823	22.4342	-1690.01
44.5197	18	23.1858	22.7315	-1687.85
44.5499	19	23.4937	23.0331	-1687.29
44.58	18	23.8057	23.3388	-1688.34
44.6103	11	24.1221	23.6487	-1694.19
44.6405	19	24.4425	23.9625	-1688.04
44.6707	21	24.7668	24.2803	-1686.69
44.7009	16	25.095	24.6017	-1690.95
44.731	15	25.4267	24.9267	-1692.01
44.7612	19	25.7622	25.2553	-1689.07
44.7914	16	26.101	25.5872	-1691.74
44.8216	17	26.443	25.9222	-1691.21
44.8518	22	26.7883	26.2605	-1687.48
44.882	22	27.1366	26.6016	-1687.75
44.9123	22	27.4878	26.9457	-1688.03
44.9424	22	27.8416	27.2922	-1688.3
44.9726	26	28.198	27.6413	-1685.38
45.0028	23	28.5569	27.9929	-1688.06
45.033	17	28.918	28.3467	-1693.15
45.0632	23	29.2811	28.7023	-1688.63
45.0934	22	29.6464	29.0601	-1689.72
45.1236	22	30.0133	29.4196	-1690.01
45.1538	16	30.382	29.7807	-1695.1
45.184	23	30.7521	30.1432	-1689.79
45.2142	17	31.1234	30.5069	-1694.88
45.2444	26	31.496	30.8718	-1687.97
45.2746	29	31.8694	31.2376	-1685.86
45.3048	18	32.2437	31.6043	-1694.96
45.335	22	32.6186	31.9715	-1692.05
45.3652	20	32.9939	32.3391	-1693.94
45.3954	21	33.3697	32.7071	-1693.44
45.4256	12	33.7454	33.0752	-1700.93
45.4558	26	34.121	33.4431	-1690.03
45.486	23	34.4965	33.8109	-1692.72
45.5162	27	34.8715	34.1782	-1689.82
45.5464	28	35.246	34.545	-1689.31
45.5766	32	35.6196	34.9109	-1686.4
45.6068	36	35.9922	35.2759	-1683.5
45.637	40	36.3639	35.6399	-1680.59
45.6672	28	36.7341	36.0026	-1690.48
45.6974	45	37.1028	36.3637	-1677.17
45.7276	35	37.47	36.7233	-1685.45
45.7578	41	37.8352	37.0811	-1680.94
45.788	34	38.1985	37.4369	-1686.83
45.8182	36	38.5595	37.7905	-1685.51
45.8484	41	38.9181	38.1418	-1681.79
45.8786	42	39.2743	38.4907	-1681.27
45.9088	39	39.6277	38.8368	-1683.95
45.939	33	39.9781	39.18	-1689.02
45.9692	41	40.3256	39.5204	-1682.89
45.9994	45	40.6698	39.8575	-1679.96
46.0296	45	41.0106	40.1913	-1680.23
46.0598	36	41.3478	40.5215	-1687.7
46.09	35	41.6812	40.8481	-1688.76
46.1202	27	42.0108	41.171	-1695.42
46.1504	45	42.3363	41.4898	-1681.27
46.1806	40	42.6574	41.8043	-1685.52
46.2108	49	42.9743	42.1147	-1678.57
46.241	33	43.2865	42.4205	-1691.62
46.2712	35	43.5941	42.7218	-1690.26
46.3014	42	43.8967	43.0182	-1684.9
46.3316	53	44.1944	43.3097	-1676.33
46.3618	48	44.4869	43.5963	-1680.56
46.392	41	44.7741	43.8776	-1686.38
46.4222	46	45.0557	44.1534	-1682.6
46.4524	45	45.3318	44.4239	-1683.62
46.4826	43	45.6022	44.6887	-1685.43
46.5128	54	45.8667	44.9478	-1676.84
46.543	50	46.1251	45.2009	-1680.24
46.5732	51	46.3775	45.4481	-1679.64
46.6034	63	46.6236	45.6891	-1670.23
46.6336	59	46.8632	45.9239	-1673.62
46.6638	80	47.0964	46.1523	-1657.01
46.694	73	47.3229	46.3742	-1662.78
46.7242	95	47.5427	46.5895	-1645.36
46.7544	110	47.7557	46.7981	-1633.52
46.7846	117	47.9617	46.9999	-1628.08
46.8148	132	48.1606	47.1947	-1616.24
46.845	152	48.3524	47.3827	-1600.39
46.8752	159	48.537	47.5634	-1594.93
46.9054	178	48.7142	47.737	-1579.87
46.9356	216	48.8839	47.9033	-1549.61
46.9658	244	49.0462	48.0622	-1527.33
46.996	289	49.2016	48.2138	-1491.46
47.0262	351	49.3814	48.3578	-1442
47.0564	410	50.3923	48.4942	-1395.59
47.0866	508	64.2142	48.623	-1328.03
47.1168	772	189.75	48.7441	-1215.29
47.147	1155	847.231	48.8575	-1424.56
47.1772	2418	2728.24	48.963	-1889.46
47.2074	4911	5328.37	49.0606	-1934.38
47.2376	6528	6155.95	49.1504	-1289.86
47.2678	3878	4420.84	49.2322	-2048.99
47.298	2398	2828.48	49.306	-1984.08
47.3282	2930	2922.57	49.3719	-1632.28
47.3584	3567	3114.25	49.4297	-1273.02
47.3886	2187	2143.73	49.4794	-1615.83
47.4188	965	889.784	49.5211	-1609.94
47.449	614	244.557	49.5546	-1384.68
47.4792	435	76.3496	49.5801	-1395.95
47.5094	327	50.6129	49.5974	-1462.16
47.5395	260	50.6223	49.6067	-1515.77
47.5698	237	50.6234	49.6078	-1534.17
47.5999	175	50.6163	49.6009	-1583.77
47.6302	164	50.6009	49.5859	-1592.55
47.6604	127	50.5773	49.5628	-1622.14
47.6906	127	50.5455	49.5317	-1622.11
47.7208	93	50.5055	49.4926	-1649.28
47.751	88	50.4573	49.4454	-1653.24
47.7811	96	50.401	49.3904	-1646.8
47.8113	76	50.3367	49.3274	-1662.75
47.8415	72	50.2643	49.2565	-1665.89
47.8717	70	50.1839	49.1779	-1667.43
47.9019	54	50.0956	49.0915	-1680.16
47.9321	51	49.9995	48.9973	-1682.48
47.9624	62	49.8954	48.8955	-1673.6
47.9925	63	49.7837	48.7861	-1672.71
48.0227	51	49.6643	48.6692	-1682.22
48.0529	58	49.5373	48.5449	-1676.52
48.0831	46	49.4028	48.4132	-1686.01
48.1133	56	49.2608	48.2742	-1677.9
48.1435	49	49.1114	48.128	-1683.39
48.1737	57	48.9549	47.9747	-1676.86
48.2039	40	48.7911	47.8143	-1690.33
48.2341	49	48.6202	47.647	-1683
48.2643	37	48.4423	47.4729	-1692.46
48.2945	36	48.2577	47.2921	-1693.12
48.3247	36	48.0662	47.1046	-1692.97
48.3549	36	47.8681	46.9106	-1692.81
48.3851	30	47.6634	46.7102	-1697.45
48.4153	36	47.4524	46.5036	-1692.48
48.4455	37	47.235	46.2907	-1691.51
48.4757	57	47.0115	46.0718	-1675.34
48.5059	45	46.7818	45.847	-1684.76
48.5361	33	46.5464	45.6164	-1694.17
48.5663	35	46.3051	45.3802	-1692.38
48.5965	45	46.0581	45.1384	-1684.19
48.6267	22	45.8057	44.8912	-1702.39
48.6569	36	45.548	44.6388	-1690.99
48.6871	35	45.2849	44.3812	-1691.58
48.7173	35	45.0169	44.1187	-1691.37
48.7475	30	44.7438	43.8514	-1695.16
48.7777	31	44.4661	43.5794	-1694.14
48.8079	38	44.1838	43.3029	-1688.32
48.8381	27	43.8969	43.022	-1696.9
48.8683	33	43.6057	42.7369	-1691.87
48.8985	35	43.3105	42.4478	-1690.04
48.9287	29	43.0112	42.1547	-1694.6
48.9589	29	42.7081	41.8579	-1694.36
48.9891	39	42.4013	41.5575	-1686.12
49.0193	27	42.0912	41.2537	-1695.48
49.0495	35	41.7776	40.9467	-1688.83
49.0797	30	41.4609	40.6365	-1692.59
49.1099	31	41.1412	40.3234	-1691.53
49.1401	41	40.8188	40.0077	-1683.28
49.1703	35	40.4936	39.6893	-1687.83
49.2005	28	40.1661	39.3685	-1693.17
49.2307	27	39.8361	39.0454	-1693.71
49.2609	28	39.5041	38.7203	-1692.65
49.2911	38	39.1703	38.3933	-1684.39
49.3213	31	38.8344	38.0644	-1689.73
49.3515	34	38.4971	37.7341	-1687.06
49.3817	43	38.1584	37.4024	-1679.59
49.4119	12	37.8184	37.0694	-1704.13
49.4421	34	37.4774	36.7354	-1686.26
49.4723	27	37.1354	36.4004	-1691.59
49.5025	40	36.7926	36.0648	-1680.92
49.5327	29	36.4495	35.7288	-1689.45
49.5629	28	36.1058	35.3922	-1689.98
49.5931	28	35.762	35.0555	-1689.72
49.6233	31	35.4181	34.7187	-1687.05
49.6535	36	35.0744	34.3821	-1682.78
49.6837	39	34.7311	34.0458	-1680.11
49.7139	25	34.3881	33.7099	-1691.04
49.7441	33	34.0458	33.3747	-1684.37
49.7743	22	33.7045	33.0403	-1692.9
49.8045	35	33.3639	32.7068	-1682.23
49.8347	23	33.0246	32.3745	-1691.57
49.8649	24	32.6865	32.0433	-1690.5
49.8951	29	32.35	31.7138	-1686.24
49.9253	35	32.0151	31.3858	-1681.18
49.9555	24	31.6819	31.0594	-1689.72
49.9857	26	31.3506	30.735	-1687.86
50.0159	29	31.0216	30.4127	-1685.2
50.0461	28	30.6947	30.0925	-1685.74
50.0763	21	30.3702	29.7747	-1691.09
50.1065	27	30.0482	29.4593	-1686.03
50.1367	20	29.729	29.1466	-1691.38
50.1669	32	29.4126	28.8367	-1681.54
50.1971	44	29.099	28.5296	-1671.69
50.2273	32	28.7886	28.2255	-1681.05
50.2575	23	28.4816	27.9248	-1688.01
50.2877	36	28.1777	27.6272	-1677.37
50.3179	24	27.8775	27.3331	-1686.73
50.3481	19	27.5808	27.0424	-1690.5
50.3783	30	27.2879	26.7556	-1681.47
50.4085	19	26.9989	26.4724	-1690.04
50.4387	24	26.7138	26.1931	-1685.82
50.4689	25	26.4328	25.9179	-1684.8
50.499	19	26.1561	25.6469	-1689.38
50.5293	27	25.8836	25.3799	-1682.77
50.5594	29	25.6156	25.1174	-1680.96
50.5897	18	25.352	24.8592	-1689.55
50.6198	26	25.0931	24.6056	-1682.95
50.6501	29	24.839	24.3566	-1680.35
50.6803	19	24.5895	24.1122	-1688.15
50.7105	31	24.345	23.8727	-1678.36
50.7407	22	24.1055	23.638	-1685.37
50.7709	30	23.8709	23.4082	-1678.79
50.801	33	23.6415	23.1836	-1676.21
50.8312	26	23.4173	22.9639	-1681.63
50.8614	21	23.1984	22.7494	-1685.46
50.8916	26	22.9849	22.5402	-1681.29
50.9218	22	22.7766	22.3361	-1684.33
50.952	30	22.5738	22.1375	-1677.77
50.9823	26	22.3765	21.9441	-1680.82
51.0124	21	22.1849	21.7563	-1684.67
51.0426	29	21.9988	21.574	-1678.12
51.0728	24	21.8182	21.3971	-1681.98
51.103	25	21.6434	21.2258	-1681.04
51.1332	27	21.4744	21.0601	-1679.31
51.1634	27	21.311	20.9	-1679.18
51.1936	23	21.1534	20.7456	-1682.26
51.2238	24	21.0016	20.5968	-1681.34
51.254	34	20.8556	20.4537	-1673.22
51.2842	22	20.7155	20.3164	-1682.71
51.3144	29	20.5811	20.1847	-1677.01
51.3446	23	20.4526	20.0587	-1681.71
51.3748	21	20.33	19.9386	-1683.21
51.405	22	20.2132	19.8241	-1682.32
51.4352	19	20.1023	19.7153	-1684.63
51.4654	20	19.9972	19.6122	-1683.75
51.4956	30	19.898	19.5149	-1675.67
51.5258	22	19.8045	19.4233	-1682
51.556	22	19.7168	19.3373	-1681.93
51.5862	23	19.635	19.257	-1681.07
51.6164	25	19.5589	19.1823	-1679.41
51.6466	20	19.4884	19.1133	-1683.35
51.6768	20	19.4237	19.0498	-1683.3
51.707	25	19.3647	18.9918	-1679.25
51.7372	25	19.3112	18.9393	-1679.21
51.7674	26	19.2633	18.8923	-1678.38
51.7976	23	19.221	18.8507	-1680.74
51.8278	19	19.1841	18.8145	-1683.91
51.858	31	19.1527	18.7835	-1674.29
51.8882	23	19.1266	18.7579	-1680.67
51.9184	24	19.1059	18.7374	-1679.85
51.9486	20	19.0904	18.7221	-1683.04
51.9788	19	19.0801	18.7119	-1683.83
52.009	24	19.0749	18.7067	-1679.83
52.0392	17	19.0748	18.7064	-1685.43
52.0694	20	19.0797	18.7111	-1683.03
52.0996	22	19.0895	18.7205	-1681.44
52.1298	18	19.1041	18.7347	-1684.65
52.16	20	19.1234	18.7535	-1683.07
52.1902	23	19.1475	18.7769	-1680.68
52.2204	25	19.1761	18.8048	-1679.11
52.2506	21	19.2092	18.8371	-1682.33
52.2808	27	19.2467	18.8737	-1677.56
52.311	25	19.2886	18.9145	-1679.19
52.3412	24	19.3347	18.9595	-1680.03
52.3714	36	19.3849	19.0085	-1670.47
52.4016	24	19.4391	19.0615	-1680.11
52.4318	22	19.4973	19.1183	-1681.76
52.462	29	19.5593	19.1789	-1676.21
52.4922	23	19.625	19.2431	-1681.06
52.5224	30	19.6944	19.3108	-1675.51
52.5526	24	19.7673	19.3821	-1680.37
52.5828	20	19.8436	19.4566	-1683.63
52.613	18	19.9231	19.5344	-1685.29
52.6432	18	20.0059	19.6153	-1685.36
52.6734	27	20.0918	19.6993	-1678.22
52.7036	39	20.1807	19.7862	-1668.69
52.7338	26	20.2724	19.8758	-1679.17
52.764	22	20.3669	19.9682	-1682.44
52.7942	22	20.4639	20.0631	-1682.52
52.8244	25	20.5636	20.1605	-1680.19
52.8546	20	20.6656	20.2602	-1684.27
52.8848	16	20.7699	20.3622	-1687.56
52.915	22	20.8763	20.4663	-1682.84
52.9452	23	20.9848	20.5724	-1682.13
52.9754	15	21.0953	20.6804	-1688.61
53.0056	21	21.2075	20.7902	-1683.9
53.0358	15	21.3214	20.9016	-1688.79
53.066	23	21.437	21.0146	-1682.48
53.0962	27	21.554	21.129	-1679.37
53.1264	23	21.6723	21.2447	-1682.66
53.1566	20	21.7919	21.3616	-1685.16
53.1868	21	21.9125	21.4796	-1684.45
53.217	19	22.0342	21.5986	-1686.15
53.2472	12	22.1567	21.7184	-1691.84
53.2774	27	22.2799	21.839	-1679.94
53.3076	19	22.4039	21.9602	-1686.44
53.3378	27	22.5283	22.0819	-1680.14
53.368	19	22.6531	22.2039	-1686.63
53.3982	19	22.7783	22.3264	-1686.73
53.4284	22	22.9037	22.4489	-1684.43
53.4586	27	23.029	22.5715	-1680.53
53.4888	24	23.1544	22.6942	-1683.03
53.519	22	23.2796	22.8166	-1684.73
53.5492	21	23.4046	22.9389	-1685.62
53.5794	27	23.5292	23.0607	-1680.92
53.6095	21	23.6533	23.1821	-1685.82
53.6398	13	23.7769	23.3029	-1692.32
53.67	25	23.8998	23.4231	-1682.81
53.7002	16	24.0219	23.5425	-1690.11
53.7304	20	24.1431	23.6611	-1687
53.7606	30	24.2634	23.7787	-1679.1
53.7908	18	24.3826	23.8952	-1688.79
53.821	20	24.5006	24.0107	-1687.28
53.8511	23	24.6173	24.1248	-1684.97
53.8813	24	24.7327	24.2377	-1684.26
53.9115	26	24.8467	24.3491	-1682.75
53.9417	28	24.9592	24.459	-1681.24
53.9719	26	25.07	24.5674	-1682.93
54.0021	23	25.1791	24.6741	-1685.41
54.0323	33	25.2864	24.779	-1677.5
54.0626	19	25.3919	24.8822	-1688.78
54.0927	20	25.4954	24.9834	-1688.06
54.1229	21	25.597	25.0826	-1687.34
54.1531	20	25.6964	25.1798	-1688.22
54.1833	19	25.7937	25.275	-1689.1
54.2135	33	25.8888	25.3679	-1677.97
54.2437	20	25.9816	25.4586	-1688.44
54.2739	24	26.072	25.547	-1685.32
54.3041	31	26.16	25.633	-1679.78
54.3343	26	26.2455	25.7166	-1683.85
54.3645	22	26.3285	25.7977	-1687.12
54.3947	14	26.4089	25.8762	-1693.58
54.4249	27	26.4867	25.9522	-1683.24
54.4551	20	26.5618	26.0256	-1688.9
54.4853	25	26.6342	26.0963	-1684.96
54.5155	23	26.7037	26.1642	-1686.61
54.5457	33	26.7705	26.2294	-1678.66
54.5759	24	26.8344	26.2918	-1685.91
54.6061	19	27.6566	26.3514	-1690.56
54.6363	17	27.749	26.408	-1692.23
54.6665	22	27.8409	26.4618	-1688.3
54.6967	24	27.9324	26.5127	-1686.77
54.7269	17	28.3871	26.5605	-1692.73
54.7571	24	28.4946	26.6055	-1687.22
54.7873	26	28.6035	26.6473	-1685.7
54.8175	23	28.7144	26.6862	-1688.19
54.8477	24	28.8277	26.722	-1687.48
54.8779	23	28.9441	26.7548	-1688.37
54.9081	28	29.0641	26.7844	-1684.46
54.9383	23	29.1884	26.811	-1688.56
54.9685	27	29.3181	26.8346	-1685.46
54.9987	27	29.4541	26.855	-1685.57
55.0289	34	29.5976	26.8723	-1680.08
55.0591	26	29.7498	26.8865	-1686.6
55.0893	29	29.9125	26.8976	-1684.33
55.1195	21	30.0874	26.9057	-1690.86
55.1497	29	30.2768	26.9106	-1684.61
55.1799	34	30.4831	26.9124	-1680.78
55.2101	31	30.7095	26.9112	-1683.35
55.2403	22	30.9597	26.907	-1690.75
55.2705	40	31.2379	26.8996	-1676.57
55.3007	41	31.5498	26.8893	-1676.01
55.3309	31	31.9018	26.8759	-1684.29
55.3611	32	32.3019	26.8596	-1683.8
55.3913	41	32.7606	26.8403	-1676.96
55.4215	40	33.2903	26.818	-1678.18
55.4517	38	33.9071	26.7928	-1680.26
55.4819	46	34.6325	26.7647	-1674.43
55.5121	48	35.4931	26.7338	-1673.5
55.5423	47	36.5257	26.7	-1675.11
55.5725	53	37.7785	26.6635	-1671.3
55.6027	67	39.3189	26.6242	-1661.31
55.6329	58	41.2416	26.5821	-1670.01
55.6631	74	43.6817	26.5374	-1659.13
55.6933	86	46.8437	26.49	-1652.01
55.7235	88	51.0861	26.44	-1653.73
55.7537	79	57.2441	26.3874	-1665.76
55.7839	116	67.988	26.3323	-1644.59
55.8141	141	91.8649	26.2747	-1643.32
55.8443	152	150.781	26.2147	-1680.73
55.8745	199	283.163	26.1523	-1746.96
55.9047	355	522.905	26.0876	-1810.19
55.9349	636	847.707	26.0205	-1840.13
55.9651	1367	1135.26	25.9513	-1480.86
55.9953	1736	1204.95	25.8798	-1240.33
56.0255	1070	1040.87	25.8062	-1644.43
56.0557	594	835.709	25.7305	-1864.32
56.0859	550	729.924	25.6528	-1816.56
56.1161	756	706.425	25.5731	-1633.33
56.1463	914	647.244	25.4915	-1460.51
56.1765	556	500.133	25.408	-1631.53
56.2067	288	327.183	25.3227	-1710.28
56.2369	193	191.478	25.2357	-1679.85
56.2671	137	111.341	25.147	-1661.79
56.2973	96	73.1725	25.0567	-1664.66
56.3275	86	56.7036	24.9647	-1659.74
56.3577	76	48.9391	24.8713	-1661.65
56.3879	81	44.3517	24.7764	-1654.05
56.4181	71	41.1076	24.6801	-1659.51
56.4483	59	38.6163	24.5824	-1667.15
56.4785	52	36.6355	24.4835	-1671.2
56.5087	54	35.0246	24.3834	-1668.34
56.5389	36	33.6917	24.2821	-1681.69
56.569	37	32.571	24.1797	-1680.01
56.5993	35	31.6154	24.0763	-1680.86
56.6294	38	30.7906	23.9719	-1677.82
56.6597	29	30.0703	23.8666	-1684.45
56.6898	28	29.4351	23.7604	-1684.75
56.7201	27	28.8693	23.6534	-1685.11
56.7503	32	28.3609	23.5457	-1680.71
56.7805	21	27.9005	23.4373	-1689.15
56.8107	20	27.4807	23.3283	-1689.62
56.8409	24	27.095	23.2188	-1686.12
56.871	25	26.7386	23.1087	-1685.04
56.9012	23	26.4071	22.9981	-1686.38
56.9314	26	26.0975	22.8873	-1683.74
56.9616	21	25.8067	22.776	-1687.51
56.9918	16	25.5324	22.6645	-1691.29
57.0221	18	25.2725	22.5527	-1689.49
57.0522	27	25.0255	22.4409	-1682.09
57.0824	22	24.7898	22.3288	-1685.91
57.1126	23	24.5642	22.2167	-1684.93
57.1428	15	24.3476	22.1046	-1691.16
57.173	25	24.1392	21.9926	-1683
57.2032	22	23.9382	21.8806	-1685.24
57.2334	31	23.7437	21.7688	-1677.89
57.2636	30	23.5554	21.6571	-1678.54
57.2938	22	23.3727	21.5458	-1684.8
57.324	24	23.1951	21.4347	-1683.06
57.3542	20	23.0222	21.3239	-1686.12
57.3844	17	22.1164	21.2135	-1687.81
57.4146	26	21.9827	21.1035	-1680.51
57.4448	20	21.8509	20.9941	-1685.2
57.475	25	21.7209	20.885	-1681.1
57.5052	15	21.5927	20.7766	-1689
57.5354	21	21.1	20.6688	-1683.82
57.5656	23	20.9904	20.5615	-1682.13
57.5958	20	20.8815	20.455	-1684.44
57.626	22	20.7732	20.3491	-1682.76
57.6562	16	20.6658	20.244	-1687.48
57.6864	19	20.5591	20.1397	-1684.99
57.7166	12	20.4533	20.0361	-1690.51
57.7468	17	20.3483	19.9334	-1686.43
57.777	15	20.2442	19.8316	-1687.94
57.8072	32	20.141	19.7307	-1674.26
57.8374	20	20.0387	19.6307	-1683.78
57.8676	21	19.9374	19.5316	-1682.9
57.8978	12	19.8372	19.4336	-1690.03
57.928	20	19.7379	19.3366	-1683.55
57.9582	18	19.6397	19.2405	-1685.07
57.9884	18	19.5426	19.1456	-1684.99
58.0186	18	19.4466	19.0517	-1684.92
58.0488	15	19.3517	18.9589	-1687.24
58.079	17	19.2579	18.8673	-1685.57
58.1092	17	19.1653	18.7768	-1685.5
58.1394	21	19.0739	18.6874	-1682.23
58.1696	18	18.9836	18.5992	-1684.56
58.1998	22	18.8946	18.5122	-1681.29
58.23	17	18.8068	18.4264	-1685.22
58.2602	20	18.7202	18.3418	-1682.75
58.2904	17	18.6349	18.2584	-1685.08
58.3206	16	18.5508	18.1763	-1685.82
58.3508	18	18.468	18.0953	-1684.15
58.381	23	18.3864	18.0157	-1680.09
58.4112	18	18.3062	17.9373	-1684.02
58.4414	23	18.2064	17.8602	-1679.95
58.4716	25	18.1279	17.7843	-1678.28
58.5018	23	18.0839	17.7097	-1679.85
58.532	11	18.2519	17.6364	-1689.58
58.5622	13	19.3319	17.5644	-1688.83
58.5924	32	23.0916	17.4937	-1676.58
58.6226	27	31.9736	17.4242	-1687.54
58.6528	39	45.9451	17.3561	-1688.9
58.683	44	59.1124	17.2891	-1695.23
58.7132	82	62.867	17.2235	-1667.77
58.7434	48	55.305	17.1592	-1689.04
58.7736	36	44.2951	17.0961	-1690.01
58.8038	29	38.7683	17.0343	-1691.27
58.834	24	39.4834	16.9737	-1695.83
58.8642	43	40.3456	16.9144	-1681.31
58.8944	45	36.6275	16.8564	-1676.79
58.9246	26	29.4503	16.7995	-1686.36
58.9548	17	22.8481	16.744	-1688.39
58.985	21	19.0185	16.6896	-1682.18
59.0152	13	17.4637	16.6364	-1687.36
59.0454	23	16.9947	16.5845	-1679
59.0756	17	16.863	16.5337	-1683.69
59.1058	23	16.8038	16.4841	-1678.85
59.136	20	16.7677	16.4356	-1681.22
59.1662	22	16.7191	16.3883	-1679.58
59.1964	26	16.6718	16.3422	-1676.34
59.2266	23	16.6256	16.2971	-1678.71
59.2568	23	16.5806	16.2532	-1678.67
59.287	23	16.5366	16.2104	-1678.64
59.3172	18	16.4938	16.1686	-1682.6
59.3474	21	16.452	16.1279	-1680.17
59.3776	22	16.4113	16.0883	-1679.34
59.4078	20	16.3717	16.0497	-1680.91
59.438	19	16.3331	16.0121	-1681.68
59.4682	16	16.2955	15.9754	-1684.05
59.4984	18	16.2589	15.9398	-1682.42
59.5286	19	16.2234	15.9051	-1681.59
59.5588	17	16.1887	15.8714	-1683.16
59.5889	24	16.155	15.8386	-1677.54
59.6192	16	16.1223	15.8066	-1683.91
59.6494	17	16.0904	15.7756	-1683.09
59.6795	14	16.0594	15.7454	-1685.46
59.7097	11	16.0294	15.7161	-1687.84
59.74	18	16.0001	15.6876	-1682.22
59.7702	21	15.9717	15.66	-1679.79
59.8004	7	15.9441	15.6331	-1690.97
59.8306	17	15.9172	15.6069	-1682.95
59.8608	17	15.8912	15.5815	-1682.93
59.8909	25	15.8659	15.5569	-1676.51
59.9211	17	15.8413	15.5329	-1682.89
59.9513	28	15.8174	15.5097	-1674.07
59.9815	15	15.7942	15.4871	-1684.45
60.0117	7	15.7717	15.4652	-1690.84
60.0419	15	15.7499	15.4439	-1684.42
60.0721	22	15.7286	15.4232	-1678.8
60.1023	16	15.708	15.4031	-1683.59
60.1325	22	15.688	15.3835	-1678.77
60.1627	22	15.6685	15.3646	-1678.76
60.1929	20	15.6496	15.3461	-1680.34
60.2231	17	15.6312	15.3282	-1682.73
60.2533	19	15.6133	15.3108	-1681.11
60.2835	18	15.5959	15.2938	-1681.9
60.3137	15	15.579	15.2773	-1684.29
60.3439	10	15.5625	15.2612	-1688.27
60.3741	15	15.5465	15.2456	-1684.26
60.4043	22	15.5309	15.2303	-1678.65
60.4345	25	15.5157	15.2155	-1676.24
60.4647	20	15.5008	15.2009	-1680.22
60.4949	19	15.4863	15.1868	-1681.01
60.5251	17	15.4722	15.173	-1682.6
60.5553	19	15.4584	15.1594	-1680.99
60.5855	21	15.4449	15.1462	-1679.38
60.6157	21	15.4316	15.1333	-1679.37
60.6459	20	15.4187	15.1206	-1680.16
60.6761	15	15.406	15.1081	-1684.15
60.7063	20	15.3935	15.0959	-1680.14
60.7365	17	15.3813	15.0839	-1682.53
60.7667	14	15.3692	15.0721	-1684.92
60.7969	21	15.3574	15.0604	-1679.31
60.8271	15	15.3457	15.0489	-1684.1
60.8573	21	15.3342	15.0376	-1679.29
60.8875	19	15.3228	15.0264	-1680.88
60.9177	12	15.3115	15.0153	-1686.48
60.9479	11	15.3004	15.0044	-1687.27
60.9781	10	15.2893	14.9935	-1688.06
61.0083	10	15.2783	14.9827	-1688.05
61.0385	15	15.2675	14.9719	-1684.04
61.0687	17	15.2566	14.9612	-1682.43
61.0989	11	15.2458	14.9505	-1687.22
61.1291	12	15.235	14.9399	-1686.42
61.1593	18	15.2242	14.9292	-1681.61
61.1895	10	15.2134	14.9186	-1688
61.2197	13	15.2027	14.9079	-1685.59
61.2499	20	15.1918	14.8972	-1679.98
61.2801	14	15.181	14.8865	-1684.77
61.3103	11	15.1701	14.8757	-1687.16
61.3405	17	15.1591	14.8648	-1682.36
61.3707	14	15.1481	14.8539	-1684.75
61.4009	21	15.1369	14.8428	-1679.14
61.4311	8	15.1257	14.8317	-1689.53
61.4613	15	15.1144	14.8205	-1683.92
61.4915	15	15.1029	14.8091	-1683.91
61.5217	16	15.0914	14.7977	-1683.1
61.5519	13	15.0797	14.786	-1685.49
61.5821	15	15.0678	14.7743	-1683.88
61.6123	18	15.0558	14.7623	-1681.48
61.6425	12	15.0436	14.7503	-1686.27
61.6727	20	15.0312	14.738	-1679.86
61.7029	24	15.0186	14.7255	-1676.65
61.7331	19	15.0059	14.7129	-1680.64
61.7633	13	14.993	14.7	-1685.43
61.7935	15	14.9798	14.687	-1683.82
61.8237	19	14.9664	14.6737	-1680.61
61.8539	12	14.9528	14.6602	-1686.19
61.8841	12	14.9389	14.6465	-1686.18
61.9143	26	14.9248	14.6325	-1674.97
61.9445	12	14.9105	14.6183	-1686.16
61.9747	14	14.8959	14.6038	-1684.55
62.0049	8	14.881	14.5891	-1689.34
62.0351	18	14.8659	14.5741	-1681.33
62.0653	8	14.8505	14.5588	-1689.31
62.0955	12	14.8348	14.5433	-1686.1
62.1257	11	14.8188	14.5275	-1686.89
62.1559	19	14.8025	14.5114	-1680.48
62.1861	12	14.786	14.495	-1686.06
62.2163	19	14.7691	14.4783	-1680.45
62.2465	16	14.7519	14.4613	-1682.84
62.2767	16	14.7344	14.444	-1682.82
62.3069	19	14.7166	14.4264	-1680.41
62.3371	14	14.6984	14.4085	-1684.39
62.3673	17	14.68	14.3902	-1681.98
62.3975	17	14.6612	14.3717	-1681.97
62.4277	13	14.6421	14.3528	-1685.15
62.4579	15	14.6226	14.3336	-1683.54
62.4881	19	14.6029	14.314	-1680.32
62.5183	14	14.5827	14.2942	-1684.3
62.5485	18	14.5623	14.274	-1681.09
62.5787	19	14.5415	14.2535	-1680.27
62.6089	12	14.5204	14.2327	-1685.86
62.639	15	14.4989	14.2115	-1683.44
62.6693	18	14.4771	14.19	-1681.02
62.6995	12	14.4549	14.1682	-1685.8
62.7296	6	14.4324	14.146	-1690.59
62.7599	19	14.4096	14.1235	-1680.17
62.7901	15	14.3864	14.1007	-1683.35
62.8203	14	14.3629	14.0776	-1684.13
62.8505	8	14.3391	14.0542	-1688.91
62.8807	12	14.3149	14.0304	-1685.69
62.9109	10	14.2904	14.0063	-1687.27
62.941	17	14.2656	13.9819	-1681.66
62.9712	16	14.2405	13.9572	-1682.44
63.0014	14	14.215	13.9322	-1684.02
63.0316	18	14.1893	13.9069	-1680.8
63.0618	15	14.1632	13.8813	-1683.18
63.092	18	14.1369	13.8555	-1680.75
63.1222	7	14.1103	13.8293	-1689.53
63.1524	15	14.0833	13.8029	-1683.11
63.1826	13	14.0561	13.7762	-1684.69
63.2128	12	14.0287	13.7493	-1685.47
63.243	19	14.0009	13.7221	-1679.85
63.2732	22	13.973	13.6947	-1677.43
63.3034	14	13.9448	13.667	-1683.8
63.3336	11	13.9164	13.6392	-1686.18
63.3638	20	13.8877	13.6111	-1678.96
63.394	13	13.8589	13.5829	-1684.54
63.4242	12	13.8298	13.5544	-1685.31
63.4544	11	13.8006	13.5258	-1686.09
63.4846	11	13.7712	13.497	-1686.07
63.5148	13	13.7417	13.4681	-1684.44
63.545	18	13.712	13.4391	-1680.42
63.5752	9	13.6822	13.41	-1687.6
63.6054	19	13.6524	13.3807	-1679.57
63.6356	12	13.6224	13.3514	-1685.15
63.6658	16	13.5923	13.322	-1681.93
63.696	12	13.5622	13.2926	-1685.1
63.7262	23	13.5321	13.2631	-1676.28
63.7564	16	13.5019	13.2337	-1681.86
63.7866	13	13.4718	13.2042	-1684.23
63.8168	17	13.4417	13.1748	-1681.01
63.847	15	13.4116	13.1454	-1682.59
63.8772	19	13.3816	13.1161	-1679.36
63.9074	17	13.3517	13.0869	-1680.94
63.9376	15	13.3219	13.0579	-1682.52
63.9678	13	13.2923	13.0289	-1684.09
63.998	16	13.2628	13.0001	-1681.67
64.0282	10	13.2335	12.9716	-1686.45
64.0584	10	13.2044	12.9432	-1686.42
64.0886	12	13.1756	12.9151	-1684.8
64.1188	19	13.147	12.8872	-1679.18
64.149	18	13.1187	12.8596	-1679.96
64.1792	14	13.0908	12.8324	-1683.13
64.2094	11	13.0631	12.8055	-1685.51
64.2396	18	13.0359	12.7789	-1679.89
64.2698	14	13.0091	12.7528	-1683.07
64.3	11	12.9827	12.7271	-1685.45
64.3302	10	12.9568	12.7019	-1686.23
64.3604	16	12.9314	12.6771	-1681.41
64.3906	16	12.9065	12.6529	-1681.39
64.4208	13	12.8821	12.6292	-1683.77
64.451	10	12.8584	12.6061	-1686.15
64.4812	22	12.8353	12.5836	-1676.53
64.5114	10	12.8128	12.5618	-1686.12
64.5416	13	12.791	12.5406	-1683.7
64.5718	10	12.77	12.5202	-1686.08
64.602	12	12.7497	12.5005	-1684.47
64.6322	15	12.7302	12.4815	-1682.05
64.6624	22	12.7115	12.4634	-1676.44
64.6926	12	12.6937	12.4461	-1684.42
64.7228	15	12.6767	12.4297	-1682.01
64.753	17	12.6607	12.4142	-1680.4
64.7832	15	12.6457	12.3996	-1681.98
64.8134	12	12.6316	12.386	-1684.37
64.8436	13	12.6186	12.3734	-1683.56
64.8738	15	12.6066	12.3618	-1681.95
64.904	15	12.5957	12.3513	-1681.95
64.9342	12	12.5859	12.3419	-1684.34
64.9644	19	12.5773	12.3336	-1678.73
64.9946	12	12.5699	12.3265	-1684.33
65.0248	12	12.5637	12.3206	-1684.32
65.055	11	12.5588	12.316	-1685.12
65.0852	11	12.5552	12.3125	-1685.11
65.1154	15	12.5528	12.3104	-1681.91
65.1456	10	12.5519	12.3096	-1685.91
65.1758	11	12.5523	12.3101	-1685.11
65.206	14	12.5541	12.3121	-1682.71
65.2362	15	12.5574	12.3154	-1681.92
65.2664	10	12.5621	12.3201	-1685.92
65.2966	16	12.5684	12.3264	-1681.12
65.3268	12	12.5761	12.3341	-1684.33
65.357	13	12.5854	12.3433	-1683.54
65.3872	18	12.5963	12.3541	-1679.55
65.4174	20	12.6088	12.3664	-1677.96
65.4476	15	12.6229	12.3803	-1681.97
65.4778	13	12.6387	12.3959	-1683.58
65.508	12	12.6561	12.413	-1684.39
65.5382	12	12.6753	12.4318	-1684.41
65.5684	17	12.6961	12.4523	-1680.42
65.5986	6	12.7186	12.4745	-1689.24
65.6288	11	12.743	12.4983	-1685.26
65.659	6	12.769	12.5239	-1689.28
65.6891	13	12.7968	12.5512	-1683.7
65.7194	14	12.8265	12.5803	-1682.93
65.7495	14	12.8579	12.6111	-1682.95
65.7798	16	12.8911	12.6436	-1681.38
65.81	13	12.9262	12.678	-1683.8
65.8401	15	12.963	12.7141	-1682.23
65.8704	16	13.0017	12.752	-1681.46
65.9005	13	13.0423	12.7917	-1683.9
65.9307	19	13.0846	12.8332	-1679.13
65.9609	12	13.1289	12.8764	-1684.76
65.9911	15	13.1749	12.9215	-1682.4
66.0213	11	13.2228	12.9683	-1685.64
66.0515	20	13.2725	13.017	-1678.48
66.0817	12	13.324	13.0674	-1684.92
66.1119	14	13.3773	13.1195	-1683.36
66.1421	11	13.4324	13.1735	-1685.8
66.1723	17	13.4893	13.2291	-1681.05
66.2025	10	13.548	13.2865	-1686.69
66.2327	16	13.6085	13.3456	-1681.94
66.2629	21	13.6707	13.4064	-1677.99
66.2931	16	13.7346	13.4689	-1682.04
66.3233	14	13.8002	13.533	-1683.69
66.3535	16	13.8674	13.5988	-1682.14
66.3837	10	13.9363	13.6661	-1687
66.4139	16	14.0068	13.735	-1682.25
66.4441	17	14.079	13.8055	-1681.51
66.4743	11	14.1526	13.8775	-1686.37
66.5045	16	14.2278	13.951	-1682.43
66.5347	16	14.3044	14.0259	-1682.49
66.5649	15	14.3825	14.1022	-1683.35
66.5951	11	14.462	14.1799	-1686.61
66.6253	13	14.5429	14.2589	-1685.07
66.6555	8	14.6251	14.3392	-1689.14
66.6857	17	14.7085	14.4207	-1682
66.7159	11	14.7932	14.5034	-1686.87
66.7461	16	14.879	14.5872	-1682.94
66.7763	11	14.9659	14.6721	-1687
66.8065	21	15.0539	14.7581	-1679.07
66.8367	15	15.1429	14.845	-1683.94
66.8669	20	15.2329	14.9329	-1680.01
66.8971	18	15.3237	15.0216	-1681.69
66.9273	13	15.4154	15.1111	-1685.76
66.9575	17	15.5077	15.2014	-1682.63
66.9877	19	15.6009	15.2923	-1681.1
67.0179	17	15.6946	15.3839	-1682.78
67.0481	13	15.7889	15.4759	-1686.05
67.0783	14	15.8836	15.5685	-1685.32
67.1085	12	15.9788	15.6615	-1687
67.1387	16	16.0744	15.7548	-1683.87
67.1689	14	16.1702	15.8483	-1685.55
67.1991	11	16.2662	15.9421	-1688.02
67.2293	19	16.3623	16.036	-1681.7
67.2595	15	16.4584	16.1299	-1684.98
67.2897	14	16.5545	16.2237	-1685.85
67.3199	15	16.6505	16.3175	-1685.13
67.3501	13	16.7463	16.411	-1686.8
67.3803	18	16.8419	16.5043	-1682.88
67.4105	18	16.937	16.5972	-1682.95
67.4407	9	17.0317	16.6897	-1690.22
67.4709	15	17.1259	16.7817	-1685.5
67.5011	11	17.2195	16.8731	-1688.77
67.5313	16	17.3123	16.9638	-1684.84
67.5615	13	17.4044	17.0537	-1687.32
67.5917	15	17.4956	17.1428	-1685.79
67.6219	16	17.5859	17.231	-1685.06
67.6521	14	17.6752	17.3182	-1686.73
67.6823	18	17.7632	17.4042	-1683.6
67.7125	25	17.8502	17.4891	-1678.07
67.7427	16	17.9358	17.5728	-1685.33
67.7729	19	18.0201	17.6551	-1683
67.8031	19	18.1029	17.736	-1683.07
67.8333	19	18.1842	17.8154	-1683.13
67.8635	16	18.2639	17.8932	-1685.59
67.8937	16	18.3419	17.9694	-1685.65
67.9239	13	18.4181	18.0438	-1688.11
67.9541	17	18.4925	18.1165	-1684.97
67.9843	14	18.5649	18.1872	-1687.43
68.0145	21	18.6353	18.256	-1681.88
68.0447	18	18.7037	18.3228	-1684.34
68.0749	14	18.7699	18.3875	-1687.59
68.1051	18	18.8339	18.45	-1684.44
68.1353	19	18.8956	18.5103	-1683.69
68.1655	18	18.9549	18.5683	-1684.53
68.1957	17	19.0119	18.624	-1685.38
68.2259	18	19.0663	18.6772	-1684.62
68.2561	22	19.1183	18.7279	-1681.46
68.2863	14	19.1676	18.7762	-1687.9
68.3165	18	19.2143	18.8218	-1684.74
68.3467	19	19.2582	18.8648	-1683.97
68.3769	18	19.2994	18.905	-1684.8
68.4071	21	19.3378	18.9426	-1682.43
68.4373	23	19.3734	18.9774	-1680.86
68.4675	35	19.4061	19.0093	-1671.29
68.4977	38	19.4358	19.0384	-1668.91
68.5279	33	19.4626	19.0646	-1672.93
68.5581	29	19.4872	19.0879	-1676.15
68.5883	29	19.5142	19.1082	-1676.17
68.6185	27	19.5728	19.1256	-1677.82
68.6487	27	19.8078	19.1399	-1678
68.6789	41	20.7896	19.1512	-1667.57
68.7091	48	24.275	19.1595	-1664.71
68.7393	56	34.3873	19.1648	-1666.24
68.7695	60	58.0092	19.1669	-1681.56
68.7996	81	101.863	19.166	-1699.16
68.8299	125	165.032	19.1621	-1713.5
68.8601	260	231.925	19.1551	-1657.97
68.8902	387	276.124	19.145	-1591.03
68.9205	333	277.794	19.1319	-1635.54
68.9506	194	240.747	19.1158	-1717.69
68.9809	118	191.073	19.0966	-1739.53
69.011	123	156.941	19.0744	-1708.76
69.0412	145	148.242	19.0493	-1684.34
69.0714	216	153.362	19.0212	-1631.55
69.1017	201	152.581	18.9903	-1642.94
69.1318	146	134.691	18.9564	-1672.91
69.162	100	103.212	18.9197	-1685.02
69.1922	53	69.9648	18.8802	-1696.54
69.2224	51	44.5745	18.838	-1678.23
69.2526	57	29.6632	18.793	-1661.73
69.2828	39	22.7161	18.7455	-1670.68
69.313	25	20.094	18.6953	-1679.83
69.3432	34	19.2644	18.6426	-1671.98
69.3734	33	19.0173	18.5874	-1672.58
69.4036	29	18.92	18.5298	-1675.71
69.4338	25	18.8523	18.47	-1678.85
69.464	17	18.7877	18.4078	-1685.2
69.4942	25	18.7217	18.3435	-1678.75
69.5244	20	18.6536	18.277	-1682.7
69.5546	23	18.5834	18.2086	-1680.24
69.5848	18	18.5113	18.1382	-1684.19
69.615	13	18.4373	18.066	-1688.13
69.6452	20	18.3615	17.992	-1682.47
69.6754	18	18.284	17.9163	-1684.01
69.7056	13	18.2048	17.8391	-1687.94
69.7358	18	18.1242	17.7604	-1683.88
69.766	18	18.0422	17.6804	-1683.82
69.7962	19	17.9589	17.599	-1682.95
69.8264	24	17.8743	17.5165	-1678.89
69.8566	18	17.7887	17.4328	-1683.62
69.8868	13	17.7021	17.3483	-1687.55
69.917	15	17.6146	17.2629	-1685.88
69.9472	17	17.5263	17.1766	-1684.21
69.9774	13	17.4374	17.0898	-1687.34
70.0076	15	17.348	17.0025	-1685.67
70.0378	15	17.258	16.9146	-1685.6
70.068	24	17.1678	16.8265	-1678.33
70.0982	15	17.0773	16.7381	-1685.46
70.1284	21	16.9868	16.6497	-1680.59
70.1586	19	16.8963	16.5613	-1682.12
70.1888	23	16.8058	16.4729	-1678.85
70.219	11	16.7156	16.3848	-1688.38
70.2492	11	16.6258	16.297	-1688.31
70.2794	13	16.5363	16.2096	-1686.64
70.3096	15	16.4475	16.1227	-1684.97
70.3398	12	16.3593	16.0365	-1687.3
[truncated: 322 more rows]

## Sheet: Figure 1f
Tip Votage (V)	Amp. (a.u.)	Tip Votage (V)	Amp. (a.u.)			Tip Votage (V)	Phase (a.u.)	Tip Votage (V)	Phase (a.u.)
9.0375	1.41911	-9.02344	0.9003			9.03188	116.656	-9.02344	-59.8755
8.99844	1.49541	-8.98438	0.9003			8.99281	115.234	-8.98438	-63.501
8.95938	1.44963	-8.94531	0.88504			8.95375	114.695	-8.94531	-60.238
8.92031	1.48015	-8.90625	0.9003			8.91469	112.992	-8.90625	-61.7542
8.88125	1.38859	-8.86719	0.88504			8.87563	110.784	-8.86719	-59.3262
8.84219	1.43437	-8.82813	0.83926			8.83656	116.239	-8.82813	-63.0341
8.80313	1.38859	-8.78906	0.86978			8.7975	115.569	-8.78906	-61.0236
8.76406	1.38859	-8.75	0.9003			8.75844	116.162	-8.75	-56.5521
8.725	1.44963	-8.71094	0.86978			8.71938	115.481	-8.71094	-61.474
8.68594	1.49541	-8.67188	0.88504			8.68031	116.761	-8.67188	-59.046
8.64688	1.46489	-8.63281	0.85452			8.64125	112.822	-8.63281	-58.9471
8.60781	1.38859	-8.59375	0.83926			8.60219	117.261	-8.59375	-61.8091
8.56875	1.43437	-8.55469	0.85452			8.56313	114.432	-8.55469	-63.6823
8.52969	1.41911	-8.51563	0.83926			8.52406	113.399	-8.51563	-61.2598
8.49063	1.38859	-8.47656	0.824			8.485	114.778	-8.47656	-58.9362
8.45156	1.34282	-8.4375	0.73244			8.44594	115.47	-8.4375	-60.1062
8.4125	1.3123	-8.39844	0.824			8.40688	116.036	-8.39844	-59.4086
8.37344	1.32756	-8.35938	0.77822			8.36781	111.57	-8.35938	-60.0183
8.33438	1.35807	-8.32031	0.83926			8.32875	114.552	-8.32031	-60.4248
8.29531	1.28178	-8.28125	0.88504			8.28969	114.508	-8.28125	-62.265
8.25625	1.34282	-8.24219	0.83926			8.25063	115.261	-8.24219	-61.9025
8.21719	1.3123	-8.20313	0.9003			8.21156	114.909	-8.20313	-60.9027
8.17813	1.40385	-8.16406	0.77822			8.1725	114.404	-8.16406	-59.4745
8.13906	1.34282	-8.125	0.79348			8.13344	114.827	-8.125	-58.6615
8.1	1.37333	-8.08594	0.76296			8.09438	115.036	-8.08594	-62.0892
8.06094	1.34282	-8.04688	0.824			8.05531	114.173	-8.04688	-63.2373
8.02188	1.29704	-8.00781	0.79348			8.01625	114.003	-8.00781	-58.7604
7.98281	1.28178	-7.96875	0.76296			7.97719	116.53	-7.96875	-57.5629
7.94375	1.35807	-7.92969	0.80874			7.93813	114.519	-7.92969	-59.4525
7.90469	1.37333	-7.89063	0.76296			7.89906	111.723	-7.89063	-58.9691
7.86563	1.34282	-7.85156	0.73244			7.86	115.871	-7.85156	-58.4802
7.82656	1.32756	-7.8125	0.77822			7.82094	113.218	-7.8125	-60.5347
7.7875	1.29704	-7.77344	0.73244			7.78188	113.481	-7.77344	-61.7102
7.74844	1.26652	-7.73438	0.7477			7.74281	113.179	-7.73438	-59.2932
7.70938	1.34282	-7.69531	0.76296			7.70375	114.388	-7.69531	-64.8248
7.67031	1.28178	-7.65625	0.7477			7.66469	114.756	-7.65625	-60.5731
7.63125	1.32756	-7.61719	0.76296			7.62563	113.932	-7.61719	-59.6063
7.59219	1.26652	-7.57813	0.77822			7.58656	116.937	-7.57813	-58.1671
7.55313	1.236	-7.53906	0.70193			7.5475	117.112	-7.53906	-63.1934
7.51406	1.22074	-7.5	0.7477			7.50844	111.734	-7.5	-56.1621
7.475	1.28178	-7.46094	0.65615			7.46938	113.327	-7.46094	-62.6221
7.43594	1.28178	-7.42188	0.64089			7.43031	112.547	-7.42188	-60.6281
7.39688	1.22074	-7.38281	0.67141			7.39125	111.899	-7.38281	-59.4196
7.35781	1.25126	-7.34375	0.73244			7.35219	114.421	-7.34375	-59.7766
7.31875	1.25126	-7.30469	0.70193			7.31313	113.003	-7.30469	-56.5796
7.27969	1.19022	-7.26563	0.68667			7.27406	114.8	-7.26563	-60.6555
7.24063	1.22074	-7.22656	0.67141			7.235	109.834	-7.22656	-59.7656
7.20156	1.22074	-7.1875	0.76296			7.19594	114.179	-7.1875	-62.0343
7.1625	1.17496	-7.14844	0.61037			7.15688	112.602	-7.14844	-60.4413
7.12344	1.1597	-7.10938	0.71719			7.11781	117.667	-7.10938	-60.0513
7.08438	1.14444	-7.07031	0.65615			7.07875	114.629	-7.07031	-59.057
7.04531	1.12919	-7.03125	0.68667			7.03969	113.915	-7.03125	-58.3539
7.00625	1.17496	-6.99219	0.71719			7.00063	112.981	-6.99219	-59.5239
6.96719	1.17496	-6.95313	0.68667			6.96156	113.602	-6.95313	-61.875
6.92813	1.17496	-6.91406	0.67141			6.9225	113.816	-6.91406	-59.6668
6.88906	1.17496	-6.875	0.67141			6.88344	115.376	-6.875	-58.0463
6.85	1.17496	-6.83594	0.68667			6.84438	114.355	-6.83594	-58.6505
6.81094	1.22074	-6.79688	0.64089			6.80531	114.201	-6.79688	-58.0078
6.77188	1.22074	-6.75781	0.64089			6.76625	114.47	-6.75781	-59.3372
6.73281	1.12919	-6.71875	0.64089			6.72719	114.031	-6.71875	-61.2817
6.69375	1.14444	-6.67969	0.61037			6.68813	115.448	-6.67969	-60.0458
6.65469	1.11393	-6.64063	0.67141			6.64906	115.283	-6.64063	-59.7656
6.61563	1.14444	-6.60156	0.76296			6.61	113.382	-6.60156	-61.3531
6.57656	1.09867	-6.5625	0.67141			6.57094	114.042	-6.5625	-61.1774
6.5375	1.14444	-6.52344	0.65615			6.53188	116.211	-6.52344	-61.507
6.49844	1.08341	-6.48438	0.67141			6.49281	111.85	-6.48438	-60.26
6.45938	1.11393	-6.44531	0.65615			6.45375	113.119	-6.44531	-60.0018
6.42031	1.11393	-6.40625	0.61037			6.41469	114.975	-6.40625	-57.475
6.38125	1.06815	-6.36719	0.62563			6.37563	117.953	-6.36719	-59.3701
6.34219	1.11393	-6.32813	0.65615			6.33656	116.772	-6.32813	-62.1332
6.30313	1.06815	-6.28906	0.61037			6.2975	113.003	-6.28906	-60.1941
6.26406	1.02237	-6.25	0.54933			6.25844	109.773	-6.25	-56.3599
6.225	1.09867	-6.21094	0.62563			6.21938	111.201	-6.21094	-57.3761
6.18594	1.11393	-6.17188	0.64089			6.18031	107.532	-6.17188	-58.8373
6.14688	1.05289	-6.13281	0.61037			6.14125	111.24	-6.13281	-64.4733
6.10781	1.03763	-6.09375	0.62563			6.10219	111.817	-6.09375	-55.5908
6.06875	1.12919	-6.05469	0.53407			6.06313	111.075	-6.05469	-62.6001
6.02969	1.00711	-6.01563	0.53407			6.02406	111.443	-6.01563	-61.0785
5.99063	1.06815	-5.97656	0.65615			5.985	112.355	-5.97656	-62.4353
5.95156	1.05289	-5.9375	0.54933			5.94594	112.174	-5.9375	-61.106
5.9125	1.02237	-5.89844	0.51881			5.90687	107.757	-5.89844	-58.9691
5.87344	1.02237	-5.85938	0.51881			5.86781	111.877	-5.85938	-60.7654
5.83438	0.99185	-5.82031	0.56459			5.82875	112.514	-5.82031	-61.1719
5.79531	1.02237	-5.78125	0.57985			5.78969	116.25	-5.78125	-61.1719
5.75625	1.03763	-5.74219	0.54933			5.75062	112.608	-5.74219	-61.2048
5.71719	1.02237	-5.70313	0.54933			5.71156	113.316	-5.70313	-59.8535
5.67813	0.97659	-5.66406	0.53407			5.6725	114.915	-5.66406	-61.6718
5.63906	0.99185	-5.625	0.50356			5.63344	113.547	-5.625	-63.0066
5.6	1.02237	-5.58594	0.57985			5.59437	113.553	-5.58594	-63.6877
5.56094	1.03763	-5.54688	0.45778			5.55531	115.909	-5.54688	-61.8146
5.52188	0.99185	-5.50781	0.45778			5.51625	114.047	-5.50781	-59.8041
5.48281	1.00711	-5.46875	0.47304			5.47719	110.636	-5.46875	-58.2165
5.44375	0.99185	-5.42969	0.47304			5.43812	113.344	-5.42969	-53.9429
5.40469	0.99185	-5.39063	0.51881			5.39906	116.854	-5.39063	-56.2555
5.36563	1.06815	-5.35156	0.56459			5.36	114.399	-5.35156	-58.4747
5.32656	0.96133	-5.3125	0.45778			5.32094	112.729	-5.3125	-55.5963
5.2875	0.94607	-5.27344	0.42726			5.28187	114.261	-5.27344	-62.1606
5.24844	0.99185	-5.23438	0.44252			5.24281	109.867	-5.23438	-61.7432
5.20938	0.97659	-5.19531	0.44252			5.20375	109.564	-5.19531	-59.9249
5.17031	0.96133	-5.15625	0.44252			5.16469	111.762	-5.15625	-57.486
5.13125	0.96133	-5.11719	0.39674			5.12562	115.047	-5.11719	-56.5082
5.09219	0.86978	-5.07813	0.47304			5.08656	114.624	-5.07813	-57.0465
5.05313	0.88504	-5.03906	0.44252			5.0475	113.959	-5.03906	-57.03
5.01406	0.96133	-5	0.412			5.00844	116.294	-5	-56.4148
4.975	0.9003	-4.96094	0.42726			4.96937	117.728	-4.96094	-60.1117
4.93594	0.91556	-4.92188	0.38148			4.93031	113.179	-4.92188	-56.9367
4.89688	0.93081	-4.88281	0.39674			4.89125	112.657	-4.88281	-62.1936
4.85781	0.91556	-4.84375	0.36622			4.85219	112.976	-4.84375	-56.7004
4.81875	0.94607	-4.80469	0.42726			4.81312	110.713	-4.80469	-59.2877
4.77969	0.9003	-4.76563	0.39674			4.77406	112.284	-4.76563	-57.4969
4.74063	0.9003	-4.72656	0.35096			4.735	113.366	-4.72656	-63.6054
4.70156	0.96133	-4.6875	0.30519			4.69594	113.426	-4.6875	-59.3591
4.6625	0.9003	-4.64844	0.38148			4.65687	109.207	-4.64844	-59.5734
4.62344	0.85452	-4.60938	0.3357			4.61781	107.01	-4.60938	-54.8602
4.58438	0.88504	-4.57031	0.30519			4.57875	112.888	-4.57031	-54.8657
4.54531	0.88504	-4.53125	0.42726			4.53969	112.097	-4.53125	-58.8757
4.50625	0.86978	-4.49219	0.38148			4.50062	111.57	-4.49219	-58.5187
4.46719	0.9003	-4.45313	0.32044			4.46156	113.185	-4.45313	-55.4205
4.42813	0.88504	-4.41406	0.27467			4.4225	114.783	-4.41406	-54.4537
4.38906	0.9003	-4.375	0.28993			4.38344	110.96	-4.375	-53.7561
4.35	0.85452	-4.33594	0.28993			4.34437	114.503	-4.33594	-58.0902
4.31094	0.79348	-4.29688	0.36622			4.30531	118.216	-4.29688	-59.6777
4.27188	0.80874	-4.25781	0.28993			4.26625	115.245	-4.25781	-55.9699
4.23281	0.86978	-4.21875	0.3357			4.22719	112.97	-4.21875	-55.426
4.19375	0.79348	-4.17969	0.3357			4.18812	113.053	-4.17969	-59.1119
4.15469	0.83926	-4.14063	0.3357			4.14906	115.755	-4.14063	-59.7162
4.11563	0.83926	-4.10156	0.32044			4.11	117.178	-4.10156	-54.4043
4.07656	0.80874	-4.0625	0.28993			4.07094	111.493	-4.0625	-56.4697
4.0375	0.79348	-4.02344	0.35096			4.03188	108.169	-4.02344	-56.8103
3.99844	0.79348	-3.98438	0.30519			3.99281	113.261	-3.98438	-54.9371
3.95938	0.73244	-3.94531	0.27467			3.95375	117.64	-3.94531	-60.6665
3.92031	0.71719	-3.90625	0.22889			3.91469	114.706	-3.90625	-60.9631
3.88125	0.76296	-3.86719	0.22889			3.87563	110.834	-3.86719	-59.9029
3.84219	0.79348	-3.82813	0.18311			3.83656	116.168	-3.82813	-57.9749
3.80313	0.77822	-3.78906	0.3357			3.7975	109.032	-3.78906	-54.8602
3.76406	0.79348	-3.75	0.32044			3.75844	119.035	-3.75	-59.6832
3.725	0.79348	-3.71094	0.25941			3.71938	113.954	-3.71094	-55.7336
3.68594	0.76296	-3.67188	0.22889			3.68031	112.014	-3.67188	-62.5452
3.64688	0.79348	-3.63281	0.28993			3.64125	101.737	-3.63281	-58.5956
3.60781	0.71719	-3.59375	0.30519			3.60219	106.774	-3.59375	-53.5034
3.56875	0.80874	-3.55469	0.24415			3.56313	114.421	-3.55469	-58.5242
3.52969	0.7477	-3.51563	0.25941			3.52406	115.442	-3.51563	-59.6558
3.49063	0.76296	-3.47656	0.22889			3.485	108.18	-3.47656	-57.019
3.45156	0.7477	-3.4375	0.16785			3.44594	112.937	-3.4375	-56.5301
3.4125	0.80874	-3.39844	0.28993			3.40688	121.903	-3.39844	-57.7991
3.37344	0.73244	-3.35938	0.27467			3.36781	111.471	-3.35938	-55.1074
3.33438	0.7477	-3.32031	0.19837			3.32875	114.915	-3.32031	-55.0909
3.29531	0.73244	-3.28125	0.15259			3.28969	115.657	-3.28125	-57.9749
3.25625	0.68667	-3.24219	0.21363			3.25063	111.982	-3.24219	-62.5946
3.21719	0.70193	-3.20313	0.24415			3.21156	109.367	-3.20313	-61.1279
3.17813	0.70193	-3.16406	0.25941			3.1725	114.531	-3.16406	-60.6445
3.13906	0.70193	-3.125	0.19837			3.13344	115.195	-3.125	-51.9269
3.1	0.70193	-3.08594	0.15259			3.09438	108.702	-3.08594	-49.1199
3.06094	0.68667	-3.04688	0.15259			3.05531	107.219	-3.04688	-55.7721
3.02188	0.68667	-3.00781	0.22889			3.01625	112.657	-3.00781	-59.4141
2.98281	0.65615	-2.96875	0.18311			2.97719	118.535	-2.96875	-64.4513
2.94375	0.59511	-2.92969	0.13733			2.93813	112.817	-2.92969	-62.1112
2.90469	0.73244	-2.89063	0.16785			2.89906	108.587	-2.89063	-56.1731
2.86563	0.67141	-2.85156	0.19837			2.86	115.931	-2.85156	-61.463
2.82656	0.62563	-2.8125	0.15259			2.82094	113.674	-2.8125	-59.4305
2.7875	0.68667	-2.77344	0.15259			2.78188	107.087	-2.77344	-59.4855
2.74844	0.65615	-2.73438	0.13733			2.74281	109.032	-2.73438	-55.1514
2.70938	0.67141	-2.69531	0.10681			2.70375	106.922	-2.69531	-56.4313
2.67031	0.61037	-2.65625	0.09156			2.66469	102.945	-2.65625	-55.6403
2.63125	0.67141	-2.61719	0.10681			2.62563	102.995	-2.61719	-50.3394
2.59219	0.56459	-2.57813	0.13733			2.58656	112.251	-2.57813	-59.5679
2.55313	0.57985	-2.53906	0.13733			2.5475	101	-2.53906	-57.5684
2.51406	0.56459	-2.5	0.09156			2.50844	104.725	-2.5	-47.395
2.475	0.62563	-2.46094	0.12207			2.46938	112.937	-2.46094	-53.2068
2.43594	0.65615	-2.42188	0.09156			2.43031	106.296	-2.42188	-49.6527
2.39688	0.57985	-2.38281	0.13733			2.39125	106.208	-2.38281	-53.3881
2.35781	0.59511	-2.34375	0.13733			2.35219	112.278	-2.34375	-57.5024
2.31875	0.64089	-2.30469	0.10681			2.31313	104.928	-2.30469	-47.8509
2.27969	0.62563	-2.26563	0.09156			2.27406	103.829	-2.26563	-43.8135
2.24063	0.54933	-2.22656	0.09156			2.235	113.278	-2.22656	-52.6959
2.20156	0.57985	-2.1875	0.13733			2.19594	108.812	-2.1875	-61.0181
2.1625	0.59511	-2.14844	0.06104			2.15688	100.621	-2.14844	-61.875
2.12344	0.57985	-2.10938	0.10681			2.11781	109.207	-2.10938	-58.3154
2.08438	0.56459	-2.07031	0.12207			2.07875	102.176	-2.07031	-54.3768
2.04531	0.59511	-2.03125	0.10681			2.03969	110.405	-2.03125	-65.5389
2.00625	0.56459	-1.99219	0.06104			2.00063	102.187	-1.99219	-58.3319
1.96719	0.51881	-1.95313	0.06104			1.96156	100.841	-1.95313	-40.0507
1.92813	0.54933	-1.91406	0.10681			1.9225	101.011	-1.91406	-42.8796
1.88906	0.53407	-1.875	0.16785			1.88344	102.857	-1.875	-48.4937
1.85	0.50356	-1.83594	0.06104			1.84438	111.965	-1.83594	-46.593
1.81094	0.51881	-1.79688	0.09156			1.80531	111.416	-1.79688	-47.8015
1.77188	0.4883	-1.75781	0.04578			1.76625	104.846	-1.75781	-54.8932
1.73281	0.51881	-1.71875	0.0763			1.72719	100.314	-1.71875	-42.4567
1.69375	0.51881	-1.67969	0.04578			1.68813	97.6989	-1.67969	-30.6464
1.65469	0.39674	-1.64063	0.06104			1.64906	96.3311	-1.64063	-41.2811
1.61563	0.47304	-1.60156	0.06104			1.61	95.0566	-1.60156	-54.9261
1.57656	0.50356	-1.5625	0.06104			1.57094	95.117	-1.5625	-69.4116
1.5375	0.4883	-1.52344	0.0763			1.53188	104.148	-1.52344	-59.9524
1.49844	0.4883	-1.48438	0.12207			1.49281	112.146	-1.48438	-51.7895
1.45938	0.51881	-1.44531	0.04578			1.45375	95.573	-1.44531	-44.0936
1.42031	0.44252	-1.40625	0.15259			1.41469	85.718	-1.40625	-36.1011
1.38125	0.44252	-1.36719	0.10681			1.37563	93.7876	-1.36719	-29.2566
1.34219	0.45778	-1.32813	0.12207			1.33656	105.12	-1.32813	-57.5244
1.30313	0.42726	-1.28906	0.12207			1.2975	106.417	-1.28906	-52.262
1.26406	0.45778	-1.25	0.12207			1.25844	92.9966	-1.25	-30.7617
1.225	0.44252	-1.21094	0.10681			1.21938	109.636	-1.21094	-56.4972
1.18594	0.45778	-1.17188	0.13733			1.18031	91.2058	-1.17188	-42.7643
1.14688	0.45778	-1.13281	0.10681			1.14125	84.7456	-1.13281	-46.1975
1.10781	0.44252	-1.09375	0.10681			1.10219	73.8084	-1.09375	-35.0958
1.06875	0.4883	-1.05469	0.09156			1.06313	111.74	-1.05469	-46.0382
1.02969	0.4883	-1.01563	0.06104			1.02406	100.083	-1.01563	-41.9623
0.99063	0.45778	-0.97656	0.13733			0.985	89.5358	-0.97656	-39.9683
0.95156	0.44252	-0.9375	0.13733			0.94594	105.115	-0.9375	-33.0908
0.9125	0.412	-0.89844	0.16785			0.90688	68.2437	-0.89844	-51.5753
0.87344	0.412	-0.85938	0.15259			0.86781	82.823	-0.85938	-39.3366
0.83438	0.44252	-0.82031	0.18311			0.82875	73.6546	-0.82031	-57.5464
0.79531	0.42726	-0.78125	0.12207			0.78969	96.8081	-0.78125	-64.3445
0.75625	0.42726	-0.74219	0.13733			0.75063	104.895	-0.74219	-42.7094
0.71719	0.3357	-0.70313	0.15259			0.71156	78.4503	-0.70313	-59.48
0.67813	0.36622	-0.66406	0.13733			0.6725	60.3992	-0.66406	-59.1943
0.63906	0.39674	-0.625	0.15259			0.63344	59.9542	-0.625	-51.3336
0.6	0.3357	-0.58594	0.16785			0.59438	93.4581	-0.58594	-53.1409
0.56094	0.38148	-0.54688	0.21363			0.55531	74.8616	-0.54688	-31.1517
0.52188	0.3357	-0.50781	0.21363			0.51625	50.2704	-0.50781	-15.3314
0.48281	0.28993	-0.46875	0.18311			0.47719	62.1021	-0.46875	-15.249
0.44375	0.35096	-0.42969	0.16785			0.43813	87.9977	-0.42969	-21.1816
0.40469	0.32044	-0.39063	0.21363			0.39906	62.1079	-0.39063	-34.0796
0.36563	0.25941	-0.35156	0.30519			0.36	88.6294	-0.35156	-28.8422
0.32656	0.32044	-0.3125	0.24415			0.32094	70.6113	-0.3125	-20.4791
0.2875	0.32044	-0.27344	0.24415			0.28188	25.8344	-0.27344	-16.0297
0.24844	0.28993	-0.23438	0.18311			0.24281	73.9545	-0.23438	-14.2114
0.20938	0.28993	-0.19531	0.16785			0.20375	68.9633	-0.19531	-22.3303
0.17031	0.25941	-0.15625	0.24415			0.16469	38.717	-0.15625	-10.069
0.13125	0.27467	-0.11719	0.27467			0.12563	0.99979	-0.11719	-25.7794
0.09219	0.30519	-0.07813	0.28993			0.08656	1.19755	-0.07813	-17.6862
0.05312	0.30519	-0.03906	0.25941			0.0475	9.20133	-0.03906	-27.8198
0.01406	0.32044	0	0.22889			0.00844	1.30314	0	-20.2159
-0.025	0.25941	0.03906	0.24415			-0.03063	-2.18091	0.03906	-5.77881
-0.06406	0.30519	0.07813	0.27467			-0.06969	-8.53394	0.07813	0.21455
-0.10313	0.30519	0.11719	0.21363			-0.10875	7.54143	0.11719	7.2512
-0.14219	0.27467	0.15625	0.22889			-0.14781	-2.7029	0.15625	-16.5729
-0.18125	0.27467	0.19531	0.27467			-0.18688	6.02191	0.19531	34.53
-0.22031	0.24415	0.23438	0.25941			-0.22594	0.80447	0.23438	88.6788
-0.25938	0.25941	0.27344	0.28993			-0.265	-4.41101	0.27344	18.9655
-0.29844	0.25941	0.3125	0.27467			-0.30406	-20.4126	0.3125	50.1596
-0.3375	0.19837	0.35156	0.3357			-0.34313	-2.85645	0.35156	88.0087
-0.37656	0.21363	0.39063	0.30519			-0.38219	-23.8184	0.39063	47.6711
-0.41563	0.27467	0.42969	0.28993			-0.42125	-42.0941	0.42969	39.931
-0.45469	0.18311	0.46875	0.28993			-0.46031	-57.074	0.46875	56.4714
-0.49375	0.24415	0.50781	0.38148			-0.49938	-29.5312	0.50781	63.1623
-0.53281	0.21363	0.54688	0.30519			-0.53844	-8.53638	0.54688	50.3903
-0.57188	0.16785	0.58594	0.28993			-0.5775	-40.5835	0.58594	59.4818
-0.61094	0.15259	0.625	0.30519			-0.61656	-17.0343	0.625	82.4795
-0.65	0.21363	0.66406	0.3357			-0.65563	-35.4419	0.66406	111.108
-0.68906	0.19837	0.70313	0.30519			-0.69469	-47.7411	0.70313	111.482
-0.72813	0.21363	0.74219	0.3357			-0.73375	-52.8497	0.74219	103.137
-0.76719	0.22889	0.78125	0.36622			-0.77281	-37.5513	0.78125	56.1913
-0.80625	0.15259	0.82031	0.412			-0.81188	-25.4004	0.82031	46.4702
-0.84531	0.13733	0.85938	0.412			-0.85094	-33.9093	0.85938	57.8173
-0.88438	0.12207	0.89844	0.36622			-0.89	-41.9183	0.89844	89.8819
-0.92344	0.10681	0.9375	0.412			-0.92906	-39.4904	0.9375	100.292
-0.9625	0.18311	0.97656	0.35096			-0.96813	-38.0237	0.97656	83.2734
-1.00156	0.15259	1.01563	0.36622			-1.00719	-53.1189	1.01563	76.7254
-1.04063	0.15259	1.05469	0.35096			-1.04625	-52.3444	1.05469	114.14
-1.07969	0.13733	1.09375	0.39674			-1.08531	-33.7225	1.09375	100.879
-1.11875	0.09156	1.13281	0.412			-1.12438	-38.5016	1.13281	81.0102
-1.15781	0.15259	1.17188	0.36622			-1.16344	-58.4418	1.17188	95.1665
-1.19688	0.10681	1.21094	0.45778			-1.2025	-48.6292	1.21094	98.1109
-1.23594	0.12207	1.25	0.44252			-1.24156	-37.5073	1.25	103.796
-1.275	0.12207	1.28906	0.42726			-1.28063	-41.2152	1.28906	108.889
-1.31406	0.13733	1.32813	0.45778			-1.31969	-56.2555	1.32813	88.0361
-1.35313	0.10681	1.36719	0.38148			-1.35875	-54.8602	1.36719	106.499
-1.39219	0.18311	1.40625	0.35096			-1.39781	-59.1065	1.40625	106.51
-1.43125	0.12207	1.44531	0.42726			-1.43688	-41.2372	1.44531	98.6328
-1.47031	0.06104	1.48438	0.412			-1.47594	-33.9807	1.48438	98.457
-1.50938	0.12207	1.52344	0.47304			-1.515	-46.2579	1.52344	120.628
-1.54844	0.12207	1.5625	0.47304			-1.55406	-46.5985	1.5625	107.757
-1.5875	0.15259	1.60156	0.47304			-1.59313	-44.8517	1.60156	107.01
-1.62656	0.10681	1.64063	0.51881			-1.63219	-37.0294	1.64063	106.51
-1.66563	0.10681	1.67969	0.45778			-1.67125	-65.9235	1.67969	103.505
-1.70469	0.09156	1.71875	0.4883			-1.71031	-47.6477	1.71875	102.956
-1.74375	0.10681	1.75781	0.47304			-1.74938	-50.5206	1.75781	100.105
-1.78281	0.10681	1.79688	0.47304			-1.78844	-51.839	1.79688	98.7701
-1.82188	0.10681	1.83594	0.4883			-1.8275	-45.0604	1.83594	96.8035
-1.86094	0.0763	1.875	0.53407			-1.86656	-57.5629	1.875	92.5407
-1.9	0.0763	1.91406	0.50356			-1.90563	-64.9841	1.91406	89.2172
-1.93906	0.0763	1.95313	0.51881			-1.94469	-58.2825	1.95313	102.203
-1.97813	0.09156	1.99219	0.54933			-1.98375	-53.3661	1.99219	101.253
-2.01719	0.0763	2.03125	0.50356			-2.02281	-52.3993	2.03125	98.045
-2.05625	0.09156	2.07031	0.51881			-2.06188	-57.8101	2.07031	100.912
-2.09531	0.0763	2.10938	0.51881			-2.10094	-61.1005	2.10938	100.748
-2.13438	0.0763	2.14844	0.62563			-2.14	-52.8497	2.14844	106.016
-2.17344	0.09156	2.1875	0.50356			-2.17906	-46.8677	2.1875	114.454
-2.2125	0.10681	2.22656	0.53407			-2.21813	-49.6252	2.22656	115.475
-2.25156	0.0763	2.26563	0.51881			-2.25719	-51.7456	2.26563	105.247
-2.29063	0.09156	2.30469	0.54933			-2.29625	-54.1077	2.30469	107.79
-2.32969	0.10681	2.34375	0.59511			-2.33531	-53.9209	2.34375	114.437
-2.36875	0.10681	2.38281	0.57985			-2.37438	-49.6307	2.38281	103.72
-2.40781	0.12207	2.42188	0.57985			-2.41344	-53.2672	2.42188	116.607
-2.44688	0.12207	2.46094	0.59511			-2.4525	-52.5147	2.46094	107.911
-2.48594	0.0763	2.5	0.57985			-2.49156	-55.3656	2.5	117.222
-2.525	0.10681	2.53906	0.56459			-2.53063	-52.2455	2.53906	117.799
-2.56406	0.09156	2.57813	0.59511			-2.56969	-57.1234	2.57813	118.189
-2.60313	0.10681	2.61719	0.53407			-2.60875	-52.4707	2.61719	108.779
-2.64219	0.0763	2.65625	0.64089			-2.64781	-49.9438	2.65625	114.234
-2.68125	0.15259	2.69531	0.61037			-2.68688	-55.7336	2.69531	100.308
-2.72031	0.09156	2.73438	0.57985			-2.72594	-54.3878	2.73438	105.335
-2.75938	0.10681	2.77344	0.61037			-2.765	-52.8937	2.77344	109.477
-2.79844	0.13733	2.8125	0.59511			-2.80406	-49.9768	2.8125	112.108
-2.8375	0.10681	2.85156	0.65615			-2.84313	-60.4742	2.85156	116.25
-2.87656	0.10681	2.89063	0.65615			-2.88219	-51.0205	2.89063	108.312
-2.91563	0.06104	2.92969	0.62563			-2.92125	-50.2075	2.92969	111.619
-2.95469	0.15259	2.96875	0.62563			-2.96031	-49.9383	2.96875	109.878
-2.99375	0.0763	3.00781	0.59511			-2.99938	-42.7972	3.00781	110.388
-3.03281	0.12207	3.04688	0.61037			-3.03844	-57.3267	3.04688	108.565
-3.07188	0.13733	3.08594	0.62563			-3.0775	-58.8812	3.08594	111.762
-3.11094	0.18311	3.125	0.65615			-3.11656	-59.7217	3.125	121.32
-3.15	0.19837	3.16406	0.64089			-3.15563	-55.8051	3.16406	118.046
-3.18906	0.21363	3.20313	0.71719			-3.19469	-52.9156	3.20313	109.905
-3.22813	0.21363	3.24219	0.67141			-3.23375	-55.6238	3.24219	109.625
-3.26719	0.18311	3.28125	0.65615			-3.27281	-50.0372	3.28125	106.906
-3.30625	0.13733	3.32031	0.73244			-3.31188	-47.3016	3.32031	99.6381
-3.34531	0.18311	3.35938	0.7477			-3.35094	-62.7704	3.35938	103.357
-3.38438	0.21363	3.39844	0.67141			-3.39	-60.3259	3.39844	109.207
-3.42344	0.16785	3.4375	0.67141			-3.42906	-48.9221	3.4375	109.202
-3.4625	0.16785	3.47656	0.73244			-3.46813	-52.6739	3.47656	113.822
-3.50156	0.15259	3.51563	0.67141			-3.50719	-56.2445	3.51563	112.762
-3.54063	0.16785	3.55469	0.73244			-3.54625	-59.9579	3.55469	108.301
-3.57969	0.22889	3.59375	0.67141			-3.58531	-55.5688	3.59375	113.168
-3.61875	0.13733	3.63281	0.71719			-3.62438	-50.1636	3.63281	112.773
-3.65781	0.19837	3.67188	0.70193			-3.66344	-52.2345	3.67188	113.662
-3.69688	0.25941	3.71094	0.71719			-3.7025	-54.8822	3.71094	108.455
-3.73594	0.18311	3.75	0.71719			-3.74156	-61.4575	3.75	116.305
-3.775	0.18311	3.78906	0.7477			-3.78063	-55.871	3.78906	107.818
-3.81406	0.22889	3.82813	0.7477			-3.81969	-56.5686	3.82813	105.28
-3.85313	0.25941	3.86719	0.7477			-3.85875	-58.4308	3.86719	113.421
-3.89219	0.27467	3.90625	0.7477			-3.89781	-53.2178	3.90625	103.522
-3.93125	0.25941	3.94531	0.76296			-3.93688	-53.0859	3.94531	108.812
-3.97031	0.16785	3.98438	0.7477			-3.97594	-54.7614	3.98438	109.724
-4.00938	0.25941	4.02344	0.77822			-4.015	-65.5335	4.02344	112.608
-4.04844	0.25941	4.0625	0.77822			-4.05406	-55.7172	4.0625	113.3
-4.0875	0.24415	4.10156	0.80874			-4.09313	-55.4315	4.10156	114.882
-4.12656	0.27467	4.14063	0.80874			-4.13219	-56.1786	4.14063	115.547
-4.16563	0.22889	4.17969	0.83926			-4.17125	-56.618	4.17969	112.07
-4.20469	0.27467	4.21875	0.80874			-4.21031	-54.3603	4.21875	103.775
-4.24375	0.27467	4.25781	0.79348			-4.24938	-61.2872	4.25781	117.024
-4.28281	0.32044	4.29688	0.85452			-4.28844	-65.473	4.29688	113.201
-4.32188	0.27467	4.33594	0.86978			-4.3275	-60.5347	4.33594	114.36
-4.36094	0.27467	4.375	0.824			-4.36656	-55.7391	4.375	112.119
-4.4	0.27467	4.41406	0.79348			-4.40563	-61.7047	4.41406	108.801
-4.43906	0.30519	4.45313	0.77822			-4.44469	-63.2758	4.45313	110.064
-4.47813	0.24415	4.49219	0.824			-4.48375	-57.5739	4.49219	115.541
-4.51719	0.36622	4.53125	0.86978			-4.52281	-55.8929	4.53125	118.162
-4.55625	0.21363	4.57031	0.85452			-4.56188	-55.1569	4.57031	112.229
-4.59531	0.35096	4.60938	0.86978			-4.60094	-55.7336	4.60938	110.762
-4.63438	0.25941	4.64844	0.83926			-4.64	-58.0298	4.64844	110.092
-4.67344	0.35096	4.6875	0.86978			-4.67906	-57.6013	4.6875	106.752
-4.7125	0.38148	4.72656	0.96133			-4.71813	-56.1072	4.72656	113.701
-4.75156	0.39674	4.76563	0.97659			-4.75719	-58.0298	4.76563	118.832
-4.79063	0.35096	4.80469	0.93081			-4.79625	-59.1998	4.80469	114.948
-4.82969	0.38148	4.84375	0.96133			-4.83531	-58.1561	4.84375	112.663
-4.86875	0.38148	4.88281	0.91556			-4.87438	-60.7983	4.88281	110.685
-4.90781	0.38148	4.92188	0.9003			-4.91344	-59.2657	4.92188	114.338
-4.94688	0.38148	4.96094	1.05289			-4.9525	-54.9921	4.96094	113.333
-4.98594	0.36622	5	1.00711			-4.99156	-57.4915	5	114.102
-5.025	0.36622	5.03906	0.93081			-5.03063	-57.3596	5.03906	115.195
-5.06406	0.412	5.07813	0.86978			-5.06969	-55.069	5.07813	115.816
-5.10313	0.44252	5.11719	0.9003			-5.10875	-60.1227	5.11719	111.267
-5.14219	0.42726	5.15625	0.93081			-5.14781	-63.6713	5.15625	110.334
-5.18125	0.412	5.19531	1.00711			-5.18688	-57.074	5.19531	110.603
-5.22031	0.39674	5.23438	0.97659			-5.22594	-59.9194	5.23438	113.613
-5.25938	0.412	5.27344	0.99185			-5.265	-58.0243	5.27344	110.691
-5.29844	0.39674	5.3125	0.94607			-5.30406	-54.9426	5.3125	111.158
-5.3375	0.44252	5.35156	0.94607			-5.34313	-58.8702	5.35156	112.52
-5.37656	0.42726	5.39063	0.94607			-5.38219	-60.683	5.39063	118.596
-5.41563	0.42726	5.42969	1.00711			-5.42125	-57.9694	5.42969	112.075
-5.45469	0.47304	5.46875	1.02237			-5.46031	-58.9087	5.46875	112.871
-5.49375	0.45778	5.50781	0.99185			-5.49938	-63.111	5.50781	110.361
-5.53281	0.44252	5.54688	1.03763			-5.53844	-58.2495	5.54688	109.076
-5.57188	0.39674	5.58594	0.97659			-5.5775	-62.5067	5.58594	108.317
-5.61094	0.412	5.625	1.02237			-5.61656	-59.6722	5.625	115.552
-5.65	0.412	5.66406	1.00711			-5.65563	-60.0458	5.66406	116.316
-5.68906	0.39674	5.70313	1.03763			-5.69469	-58.9801	5.70313	114.009
-5.72813	0.4883	5.74219	1.09867			-5.73375	-54.6295	5.74219	114.382
-5.76719	0.47304	5.78125	1.02237			-5.77281	-59.0131	5.78125	113.564
-5.80625	0.45778	5.82031	1.08341			-5.81188	-60.7489	5.82031	111.443
-5.84531	0.53407	5.85938	1.11393			-5.85094	-58.1726	5.85938	111.57
-5.88438	0.45778	5.89844	1.06815			-5.89	-58.8373	5.89844	114.448
-5.92344	0.45778	5.9375	1.03763			-5.92906	-58.9252	5.9375	114.322
-5.9625	0.47304	5.97656	1.02237			-5.96813	-57.7551	5.97656	112.784
-6.00156	0.50356	6.01563	1.09867			-6.00719	-59.1504	6.01563	115.514
-6.04063	0.53407	6.05469	1.02237			-6.04625	-60.5292	6.05469	114.778
-6.07969	0.4883	6.09375	0.97659			-6.08531	-59.491	6.09375	112.729
-6.11875	0.4883	6.13281	1.05289			-6.12438	-59.3042	6.13281	116.893
-6.15781	0.4883	6.17188	1.05289			-6.16344	-60.5731	6.17188	114.487
-6.19688	0.47304	6.21094	1.08341			-6.2025	-58.6945	6.21094	114.19
-6.23594	0.50356	6.25	1.05289			-6.24156	-59.3701	6.25	114.728
-6.275	0.53407	6.28906	1.08341			-6.28063	-60.9686	6.28906	112.723
-6.31406	0.50356	6.32813	1.03763			-6.31969	-58.0078	6.32813	111.328
-6.35313	0.4883	6.36719	1.08341			-6.35875	-56.1786	6.36719	111.954
-6.39219	0.53407	6.40625	1.09867			-6.39781	-60.9302	6.40625	114.833
-6.43125	0.53407	6.44531	1.11393			-6.43688	-63.4735	6.44531	117.206
-6.47031	0.56459	6.48438	1.09867			-6.47594	-59.2657	6.48438	114.701
-6.50938	0.57985	6.52344	1.12919			-6.515	-56.1621	6.52344	119.233
-6.54844	0.56459	6.5625	1.17496			-6.55406	-57.9858	6.5625	116.975
-6.5875	0.61037	6.60156	1.17496			-6.59313	-61.0236	6.60156	111.251
-6.62656	0.61037	6.64063	1.14444			-6.63219	-60.9412	6.64063	113.207
-6.66563	0.54933	6.67969	1.12919			-6.67125	-60.8148	6.67969	113.234
-6.70469	0.57985	6.71875	1.11393			-6.71031	-59.4305	6.71875	113.558
-6.74375	0.59511	6.75781	1.17496			-6.74938	-59.3152	6.75781	108.285
-6.78281	0.57985	6.79688	1.1597			-6.78844	-59.1559	6.79688	114.794
-6.82188	0.59511	6.83594	1.22074			-6.8275	-61.04	6.83594	112.267
-6.86094	0.62563	6.875	1.19022			-6.86656	-61.4465	6.875	112.613
-6.9	0.62563	6.91406	1.12919			-6.90563	-61.7047	6.91406	110.894
-6.93906	0.61037	6.95313	1.14444			-6.94469	-60.6775	6.95313	110.63
-6.97813	0.64089	6.99219	1.20548			-6.98375	-60.5621	6.99219	114.25
-7.01719	0.61037	7.03125	1.1597			-7.02281	-61.2213	7.03125	115.519
-7.05625	0.64089	7.07031	1.17496			-7.06188	-58.1561	7.07031	114.481
-7.09531	0.59511	7.10938	1.19022			-7.10094	-57.1454	7.10938	113.58
-7.13438	0.67141	7.14844	1.20548			-7.14	-58.667	7.14844	113.542
-7.17344	0.59511	7.1875	1.22074			-7.17906	-58.9142	7.1875	113.168
-7.2125	0.67141	7.22656	1.17496			-7.21813	-58.7604	7.22656	112.674
-7.25156	0.70193	7.26563	1.19022			-7.25719	-60.282	7.26563	115.387
-7.29063	0.73244	7.30469	1.20548			-7.29625	-60.6171	7.30469	116.019
-7.32969	0.68667	7.34375	1.26652			-7.33531	-59.5569	7.34375	112.817
-7.36875	0.73244	7.38281	1.25126			-7.37438	-60.672	7.38281	114.607
-7.40781	0.68667	7.42188	1.26652			-7.41344	-59.5184	7.42188	113.63
-7.44688	0.7477	7.46094	1.22074			-7.4525	-57.2717	7.46094	115.854
-7.48594	0.76296	7.5	1.29704			-7.49156	-58.6011	7.5	115.464
-7.525	0.70193	7.53906	1.29704			-7.53063	-57.9968	7.53906	115.085
-7.56406	0.73244	7.57813	1.3123			-7.56969	-58.2605	7.57813	116.602
-7.60313	0.7477	7.61719	1.29704			-7.60875	-60.8643	7.61719	112.07
-7.64219	0.73244	7.65625	1.26652			-7.64781	-63.479	7.65625	115.239
-7.68125	0.77822	7.69531	1.22074			-7.68688	-62.6605	7.69531	115.722
-7.72031	0.73244	7.73438	1.3123			-7.72594	-60.5347	7.73438	115.618
-7.75938	0.70193	7.77344	1.29704			-7.765	-60.3754	7.77344	115.931
-7.79844	0.7477	7.8125	1.3123			-7.80406	-58.4692	7.8125	116.036
-7.8375	0.77822	7.85156	1.32756			-7.84313	-57.1014	7.85156	114.926
-7.87656	0.76296	7.89063	1.35807			-7.88219	-62.0673	7.89063	110.312
-7.91563	0.7477	7.92969	1.35807			-7.92125	-60.8752	7.92969	115.223
-7.95469	0.79348	7.96875	1.3123			-7.96031	-58.0188	7.96875	113.855
-7.99375	0.73244	8.00781	1.38859			-7.99938	-60.5457	8.00781	111.559
-8.03281	0.77822	8.04688	1.32756			-8.03844	-59.7437	8.04688	112.877
-8.07188	0.77822	8.08594	1.32756			-8.0775	-60.5017	8.08594	114.108
-8.11094	0.77822	8.125	1.3123			-8.11656	-59.837	8.125	113.536
-8.15	0.824	8.16406	1.29704			-8.15563	-56.294	8.16406	115.003
-8.18906	0.80874	8.20313	1.37333			-8.19469	-60.0458	8.20313	113.487
-8.22813	0.79348	8.24219	1.35807			-8.23375	-59.9085	8.24219	111.317
-8.26719	0.83926	8.28125	1.32756			-8.27281	-59.3481	8.28125	113.646
-8.30625	0.85452	8.32031	1.32756			-8.31188	-61.4301	8.32031	115.591
-8.34531	0.77822	8.35938	1.28178			-8.35094	-62.4188	8.35938	114.113
-8.38438	0.7477	8.39844	1.32756			-8.39	-61.1719	8.39844	111.96
-8.42344	0.80874	8.4375	1.38859			-8.42906	-60.2545	8.4375	111.965
-8.4625	0.83926	8.47656	1.37333			-8.46813	-61.1719	8.47656	113.41
-8.50156	0.88504	8.51563	1.37333			-8.50719	-61.1005	8.51563	112.833
-8.54063	0.9003	8.55469	1.34282			-8.54625	-60.7874	8.55469	111.943
-8.57969	0.79348	8.59375	1.34282			-8.58531	-61.0071	8.59375	112.729
-8.61875	0.79348	8.63281	1.43437			-8.62438	-59.7931	8.63281	112.981
-8.65781	0.824	8.67188	1.38859			-8.66344	-59.6997	8.67188	115.371
-8.69688	0.85452	8.71094	1.38859			-8.7025	-59.9524	8.71094	114.569
-8.73594	0.91556	8.75	1.40385			-8.74156	-60.2325	8.75	113.031
-8.775	0.824	8.78906	1.44963			-8.78063	-59.7656	8.78906	115.365
-8.81406	0.9003	8.82813	1.44963			-8.81969	-59.6173	8.82813	114.668
-8.85313	0.86978	8.86719	1.46489			-8.85875	-60.5786	8.86719	116.497
-8.89219	0.85452	8.90625	1.49541			-8.89781	-61.875	8.90625	114.316
-8.93125	0.91556	8.94531	1.48015			-8.93688	-61.1444	8.94531	119.052
-8.97031	0.94607	8.98438	1.46489			-8.97594	-58.7054	8.98438	116.173
-9.00938	0.90711	9.02344	1.44963			-9.015	-61.2598	9.02344	113.657

## Sheet: Figure 2a
Wavelength (nm)	ML Intensity (a.u.)		Wavelength (nm)	PL Intensity (a.u.)		Wavelength (nm)	CL Intensity (a.u.)
238.762	548		400	9378		300	5665
239.075	552		401	12005		301	5821
239.388	551		402	8496		302	5657
239.702	547		403	8492		303	5695
240.015	552		404	9369		304	5977
240.328	552		405	14652		305	5874
240.641	550		406	11128		306	5972
240.954	550		407	17279		307	5842
241.267	554		408	6740		308	5885
241.58	542		409	18141		309	5934
241.894	541		410	19008		310	5809
242.207	558		411	8507		311	5851
242.52	548		412	13747		312	5793
242.833	543		413	11129		313	5703
243.146	543		414	10259		314	5886
243.459	553		415	21549		315	5838
243.772	546		416	18067		316	5720
244.085	552		417	13728		317	5689
244.399	540		418	15455		318	5618
244.712	551		419	13722		319	5581
245.025	540		420	13718		320	5628
245.338	543		421	12852		321	5464
245.651	541		422	20580		322	5319
245.964	553		423	14559		323	5237
246.277	549		424	13697		324	5026
246.59	549		425	3450		325	5146
246.903	549		426	16243		326	5011
247.216	554		427	21337		327	5114
247.529	558		428	20471		328	4917
247.842	559		429	13674		329	4790
248.156	556		430	8593		330	4797
248.469	548		431	10287		331	4669
248.782	533		432	9444		332	4693
249.095	546		433	14504		333	4526
249.408	546		434	10290		334	4450
249.721	544		435	17018		335	4468
250.034	548		436	12813		336	4336
250.347	549		437	18687		337	4205
250.66	546		438	12810		338	4181
250.973	560		439	11132		339	4091
251.286	549		440	3597		340	3989
251.599	541		441	9459		341	4065
251.912	553		442	18658		342	3886
252.225	548		443	15311		343	3831
252.538	544		444	9463		344	3777
252.851	556		445	12802		345	3730
253.164	549		446	12801		346	3664
253.477	553		447	22808		347	3648
253.79	542		448	12800		348	3597
254.103	544		449	11133		349	3510
254.416	548		450	11282		350	3367
254.729	538		451	8085		351	3405
255.042	552		452	8884		352	3404
255.355	542		453	13013		353	3414
255.668	557		454	7778		354	3462
255.981	549		455	10949		355	3458
256.294	551		456	31161		356	3699
256.607	558		457	41926		357	3953
256.92	548		458	31091		358	4192
257.233	549		459	18998		359	4936
257.546	545		460	12172		360	6020
257.859	559		461	12026		361	6982
258.172	543		462	14214		362	8565
258.485	549		463	11240		363	9917
258.798	560		464	11913		364	11044
259.111	543		465	10620		365	12673
259.424	555		466	14129		366	14513
259.737	557		467	12210		367	15832
260.05	547		468	9631		368	17555
260.363	552		469	10183		369	19745
260.676	559		470	12141		370	21533
260.989	534		471	7563		371	23674
261.302	564		472	12533		372	25251
261.614	553		473	10205		373	27340
261.927	569		474	9377		374	29303
262.24	546		475	8281		375	31039
262.553	555		476	16853		376	32921
262.866	546		477	23290		377	34497
263.179	568		478	27919		378	35637
263.492	551		479	35424		379	37105
263.805	571		480	43545		380	38355
264.118	556		481	68428		381	39551
264.431	557		482	111246		382	39771
264.744	569		483	174563		383	39509
265.056	549		484	235432		384	38993
265.369	558		485	268559		385	37973
265.682	555		486	312862		386	36916
265.995	555		487	279498		387	36039
266.308	554		488	226971		388	34448
266.621	559		489	195376		389	33595
266.934	562		490	210319		390	31943
267.247	562		491	207333		391	29830
267.559	554		492	202091		392	28168
267.872	567		493	199226		393	26577
268.185	565		494	185600		394	24824
268.498	562		495	183764		395	23387
268.811	563		496	166024		396	21541
269.124	555		497	144139		397	19832
269.437	591		498	123063		398	18648
269.749	565		499	115258		399	17447
270.062	562		500	103575		400	16515
270.375	567		501	93871		401	15748
270.688	562		502	75954		402	15198
271.001	579		503	66685		403	14687
271.314	571		504	58083		404	14212
271.626	575		505	43090		405	14649
271.939	569		506	35185		406	14709
272.252	575		507	34721		407	15459
272.565	595		508	25588		408	15866
272.878	575		509	26307		409	17072
273.19	566		510	18146		410	17787
273.503	570		511	15298		411	19014
273.816	570		512	15406		412	19670
274.129	587		513	12361		413	20798
274.442	569		514	15528		414	21877
274.754	578		515	27410		415	22823
275.067	573		516	18809		416	23892
275.38	599		517	10955		417	25036
275.693	575		518	14739		418	26541
276.006	605		519	10311		419	27133
276.318	588		520	7155		420	28100
276.631	576		521	7562		421	28971
276.944	603		522	8930		422	29156
277.257	593		523	5158		423	30129
277.569	607		524	11319		424	30162
277.882	600		525	7702		425	30328
278.195	589		526	14084		426	30896
278.508	587		527	28114		427	31089
278.82	589		528	23520		428	31143
279.133	602		529	15389		429	31356
279.446	606		530	17467		430	31229
279.759	609		531	12212		431	31040
280.071	606		532	24950		432	31026
280.384	597		533	28276		433	30995
280.697	609		534	40956		434	30706
281.01	619		535	57569		435	30406
281.322	610		536	108136		436	30399
281.635	625		537	190908		437	30420
281.948	614		538	354619		438	29675
282.26	616		539	628178		439	29287
282.573	641		540	1062022		440	28349
282.886	638		541	1276763		441	27347
283.198	654		542	1096794		442	26647
283.511	657		543	844978		443	25730
283.824	633		544	656937		444	24909
284.137	635		545	720827		445	24030
284.449	657		546	608968		446	23237
284.762	649		547	526830		447	22029
285.075	636		548	610850		448	21367
285.387	642		549	702379		449	20310
285.7	648		550	734575		450	19178
286.013	666		551	682550		451	18223
286.325	653		552	590313		452	16954
286.638	661		553	463135		453	16469
286.951	665		554	370597		454	15056
287.263	668		555	272910		455	14181
287.576	684		556	198566		456	13463
287.889	704		557	143240		457	12396
288.201	686		558	109642		458	11677
288.514	698		559	79742		459	10568
288.826	695		560	70022		460	9663
289.139	707		561	56038		461	9254
289.452	706		562	46009		462	8667
289.764	690		563	35069		463	8240
290.077	700		564	31307		464	7713
290.39	710		565	28302		465	7657
290.702	730		566	22486		466	7269
291.015	714		567	22575		467	7150
291.327	719		568	24747		468	7596
291.64	700		569	29602		469	7753
291.953	724		570	24879		470	7794
292.265	733		571	16738		471	8140
292.578	718		572	17859		472	8286
292.89	735		573	14145		473	8757
293.203	725		574	13724		474	9337
293.516	728		575	16150		475	9753
293.828	721		576	28144		476	10374
294.141	746		577	30439		477	10961
294.453	721		578	57766		478	11606
294.766	758		579	87696		479	12461
295.078	754		580	98476		480	13104
295.391	747		581	112012		481	13754
295.704	757		582	150362		482	14601
296.016	780		583	223521		483	15322
296.329	762		584	235473		484	16097
296.641	769		585	199841		485	16311
296.954	791		586	154539		486	17144
297.266	774		587	159593		487	17563
297.579	784		588	142350		488	17835
297.891	792		589	132246		489	18202
298.204	786		590	110168		490	18231
298.516	795		591	103240		491	18179
298.829	778		592	99868		492	17897
299.141	803		593	97900		493	18269
299.454	833		594	73572		494	17973
299.766	803		595	82793		495	17540
300.079	803		596	68569		496	16982
300.391	830		597	66819		497	16684
300.704	834		598	46144		498	15955
301.016	828		599	54303		499	15378
301.329	837		600	54265		500	14682
301.641	811		601	49056		501	14125
301.954	828		602	38131		502	13011
302.266	848		603	24654		503	12502
302.579	843		604	24001		504	11431
302.891	830		605	22071		505	10870
303.204	810		606	13596		506	9757
303.516	855		607	17522		507	8973
303.829	843		608	18657		508	8246
304.141	839		609	14259		509	7369
304.454	863		610	19592		510	6773
304.766	854		611	22052		511	5916
305.079	881		612	23278		512	5513
305.391	865		613	28072		513	4976
305.703	879		614	36439		514	4474
306.016	866		615	46157		515	3980
306.328	859		616	55635		516	3850
306.641	878		617	72915		517	3482
306.953	895		618	119185		518	3239
307.266	861		619	107718		519	3296
307.578	893		620	124391		520	3538
307.89	851		621	151192		521	4015
308.203	881		622	165408		522	4539
308.515	873		623	169954		523	5364
308.828	865		624	133065		524	6228
309.14	893		625	100851		525	7183
309.453	872		626	106543		526	8245
309.765	884		627	85717		527	9359
310.077	920		628	68870		528	10414
310.39	930		629	58406		529	11672
310.702	894		630	50454		530	13407
311.014	887		631	41885		531	14900
311.327	910		632	29769		532	16617
311.639	880		633	28548		533	18406
311.952	902		634	28356		534	19774
312.264	879		635	21429		535	21399
312.576	896		636	28600		536	23176
312.889	892		637	18560		537	24880
313.201	890		638	18888		538	26196
313.513	871		639	27160		539	28131
313.826	902		640	22747		540	30153
314.138	872		641	17452		541	31003
314.45	893		642	17520		542	31704
314.763	915		643	14111		543	32716
315.075	878		644	22289		544	32977
315.387	868		645	26395		545	32841
315.7	908		646	21152		546	32418
316.012	895		647	19415		547	32873
316.324	884		648	13195		548	32105
316.637	897		649	21502		549	31831
316.949	875		650	18391		550	30909
317.261	877					551	30020
317.574	894					552	28969
317.886	900					553	27664
318.198	874					554	26256
318.511	887					555	24456
318.823	906					556	22729
319.135	888					557	21178
319.447	883					558	19730
319.76	858					559	18191
320.072	837					560	16485
320.384	912					561	15232
320.697	850					562	13678
321.009	866					563	12270
321.321	856					564	10673
321.633	895					565	9666
321.946	869					566	8662
322.258	866					567	7955
322.57	857					568	7153
322.882	854					569	6467
323.195	879					570	5984
323.507	862					571	5561
323.819	869					572	5176
324.131	859					573	4933
324.443	869					574	4631
324.756	848					575	4545
325.068	828					576	4432
325.38	861					577	4337
325.692	879					578	4483
326.005	816					579	4462
326.317	853					580	4394
326.629	889					581	4568
326.941	854					582	4562
327.253	851					583	4588
327.565	853					584	4646
327.878	892					585	4749
328.19	907					586	4702
328.502	887					587	4728
328.814	884					588	4687
329.126	865					589	4618
329.439	883					590	4587
329.751	853					591	4489
330.063	853					592	4305
330.375	891					593	4272
330.687	867					594	4199
330.999	853					595	4158
331.311	836					596	3986
331.624	840					597	3809
331.936	845					598	3778
332.248	866					599	3516
332.56	900					600	3478
332.872	844					601	3187
333.184	864					602	3165
333.496	849					603	2869
333.808	837					604	2840
334.121	816					605	2732
334.433	866					606	2666
334.745	863					607	2608
335.057	845					608	2521
335.369	830					609	2396
335.681	825					610	2405
335.993	815					611	2349
336.305	844					612	2287
336.617	823					613	2280
336.929	803					614	2321
337.241	820					615	2288
337.553	795					616	2330
337.866	830					617	2360
338.178	816					618	2298
338.49	820					619	2291
338.802	806					620	2336
339.114	831					621	2249
339.426	797					622	2279
339.738	798					623	2260
340.05	828					624	2221
340.362	805					625	2279
340.674	795					626	2245
340.986	827					627	2221
341.298	808					628	2077
341.61	828					629	2067
341.922	813					630	1943
342.234	811					631	1894
342.546	807					632	1891
342.858	806					633	1831
343.17	796					634	1717
343.482	788					635	1763
343.794	804					636	1738
344.106	795					637	1496
344.418	796					638	1518
344.73	769					639	1420
345.042	801					640	1403
345.354	822					641	1305
345.666	832					642	1240
345.978	827					643	1128
346.29	805					644	1116
346.602	817					645	1078
346.914	824					646	1033
347.226	829					647	960
347.538	829					648	987
347.85	835					649	908
348.161	840					650	892
348.473	814					651	880
348.785	825					652	868
349.097	818					653	780
349.409	792					654	781
349.721	825					655	739
350.033	843					656	777
350.345	819					657	678
350.657	826					658	712
350.969	807					659	655
351.281	803					660	648
351.592	814					661	682
351.904	810					662	686
352.216	818					663	631
352.528	817					664	624
352.84	790					665	613
353.152	795					666	623
353.464	809					667	579
353.776	850					668	612
354.087	801					669	587
354.399	819					670	549
354.711	789					671	530
355.023	803					672	588
355.335	813					673	517
355.647	800					674	486
355.959	797					675	522
356.27	795					676	501
356.582	811					677	489
356.894	788					678	500
357.206	783					679	461
357.518	780					680	442
357.83	767					681	434
358.141	767					682	416
358.453	751					683	446
358.765	758					684	423
359.077	759					685	425
359.389	755					686	424
359.7	764					687	390
360.012	768					688	375
360.324	754					689	362
360.636	771					690	387
360.947	766					691	325
361.259	756					692	350
361.571	769					693	347
361.883	745					694	317
362.195	780					695	345
362.506	762					696	329
362.818	737					697	280
363.13	751					698	324
363.442	757					699	297
363.753	763					700	294
364.065	759
364.377	749
364.688	794
365	791
365.312	793
365.624	755
365.935	771
366.247	791
366.559	807
366.87	791
367.182	810
367.494	841
367.805	858
368.117	850
368.429	849
368.741	881
369.052	914
369.364	882
369.676	909
369.987	927
370.299	985
370.61	998
370.922	1059
371.234	1117
371.545	1119
371.857	1200
372.169	1204
372.48	1208
372.792	1253
373.104	1289
373.415	1363
373.727	1340
374.038	1373
374.35	1375
374.662	1376
374.973	1452
375.285	1429
375.596	1469
375.908	1498
376.219	1505
376.531	1471
376.843	1483
377.154	1506
377.466	1509
377.777	1548
378.089	1502
378.4	1535
378.712	1544
379.024	1544
379.335	1557
379.647	1552
379.958	1562
380.27	1574
380.581	1583
380.893	1613
381.204	1568
381.516	1676
381.827	1625
382.139	1632
382.45	1680
382.762	1696
383.073	1661
383.385	1707
383.696	1680
384.008	1725
384.319	1702
384.631	1747
384.942	1677
385.253	1760
385.565	1825
385.876	1804
386.188	1790
386.499	1788
386.811	1783
387.122	1849
387.434	1778
387.745	1839
388.056	1828
388.368	1772
388.679	1842
388.991	1845
389.302	1780
389.613	1907
389.925	1887
390.236	1800
390.548	1880
390.859	1845
391.17	1930
391.482	1914
391.793	1891
392.104	1845
392.416	1890
392.727	1877
393.039	1943
393.35	1990
393.661	1930
393.973	1946
394.284	1939
394.595	1979
394.907	1910
395.218	1954
395.529	1943
395.841	1898
396.152	1885
396.463	1963
396.774	1951
397.086	1895
397.397	1892
397.708	1972
398.02	1975
398.331	1977
398.642	1991
398.953	1976
399.265	1898
399.576	1880
399.887	1848
400.199	1908
400.51	1879
400.821	1856
401.132	1829
401.444	1799
401.755	1708
402.066	1695
402.377	1569
402.688	1527
403	1453
403.311	1391
403.622	1370
403.933	1347
404.244	1273
404.556	1229
404.867	1221
405.178	1232
405.489	1189
405.8	1192
406.112	1198
406.423	1141
406.734	1214
407.045	1209
407.356	1195
407.667	1160
407.979	1123
408.29	1179
408.601	1201
408.912	1190
409.223	1163
409.534	1216
409.845	1190
410.156	1188
410.468	1200
410.779	1236
411.09	1220
411.401	1248
411.712	1266
412.023	1268
412.334	1301
412.645	1260
412.956	1353
413.267	1331
413.579	1363
413.89	1336
414.201	1374
414.512	1338
414.823	1358
415.134	1420
415.445	1410
415.756	1451
416.067	1422
416.378	1491
416.689	1440
417	1452
417.311	1469
417.622	1510
417.933	1497
418.244	1512
418.555	1521
418.866	1566
419.177	1504
419.488	1548
419.799	1558
420.11	1564
420.421	1542
420.732	1600
421.043	1561
421.354	1597
421.665	1627
421.976	1649
422.287	1600
422.598	1704
422.909	1642
423.22	1652
423.531	1653
423.841	1670
424.152	1695
424.463	1687
424.774	1780
425.085	1742
425.396	1758
425.707	1776
426.018	1788
426.329	1831
426.64	1871
426.951	1857
427.261	1959
427.572	2005
427.883	1983
428.194	2046
428.505	2094
428.816	2127
429.127	2128
429.437	2204
429.748	2175
430.059	2246
430.37	2254
430.681	2303
430.992	2334
431.302	2332
431.613	2361
431.924	2386
432.235	2457
432.546	2481
432.856	2546
433.167	2521
433.478	2542
433.789	2529
434.1	2560
434.41	2546
434.721	2508
435.032	2586
435.343	2585
435.653	2497
435.964	2525
436.275	2623
436.586	2542
436.896	2547
437.207	2570
437.518	2500
437.829	2502
438.139	2539
438.45	2531
438.761	2603
439.072	2561
439.382	2582
439.693	2543
440.004	2520
440.314	2510
440.625	2505
440.936	2521
441.246	2493
441.557	2489
441.868	2482
442.178	2377
442.489	2438
442.8	2320
443.11	2303
443.421	2328
443.732	2297
444.042	2280
444.353	2268
444.664	2245
444.974	2301
445.285	2302
445.595	2243
445.906	2274
446.217	2227
446.527	2107
446.838	2138
447.148	2197
447.459	2228
447.77	2212
448.08	2179
448.391	2168
448.701	2113
449.012	2217
449.322	2227
449.633	2270
449.944	2298
450.254	2238
450.565	2238
450.875	2213
451.186	2269
451.496	2283
451.807	2347
452.117	2325
452.428	2305
452.738	2361
453.049	2413
453.359	2314
453.67	2338
453.98	2337
454.291	2409
454.601	2306
454.912	2373
455.222	2397
455.533	2364
455.843	2394
456.154	2449
456.464	2418
456.775	2343
457.085	2381
457.395	2287
457.706	2286
458.016	2283
458.327	2230
458.637	2123
458.948	2160
459.258	2131
459.568	1978
459.879	1991
460.189	1978
460.5	1960
460.81	1943
461.12	1871
461.431	1850
461.741	1859
462.051	1817
462.362	1789
462.672	1727
462.983	1717
463.293	1719
463.603	1674
463.914	1598
464.224	1584
464.534	1587
464.845	1536
465.155	1535
465.465	1543
465.776	1504
466.086	1441
466.396	1482
466.706	1433
467.017	1415
467.327	1393
467.637	1378
467.948	1339
468.258	1311
468.568	1316
468.878	1343
469.189	1308
469.499	1304
469.809	1282
470.119	1313
470.43	1297
470.74	1295
471.05	1336
471.36	1327
471.671	1290
471.981	1341
472.291	1276
472.601	1277
472.911	1318
473.222	1367
473.532	1352
473.842	1335
474.152	1359
474.462	1434
474.773	1445
475.083	1477
475.393	1491
475.703	1519
476.013	1601
476.323	1648
476.634	1670
476.944	1756
477.254	1877
477.564	1885
477.874	1983
478.184	2054
478.494	2208
478.805	2303
479.115	2361
479.425	2563
479.735	2619
480.045	2666
480.355	2780
480.665	2929
480.975	2983
481.285	2953
481.595	3034
481.905	3130
482.215	3152
482.526	3111
482.836	3247
483.146	3371
483.456	3390
483.766	3309
484.076	3431
484.386	3478
484.696	3494
485.006	3666
485.316	3668
485.626	3777
485.936	3879
486.246	3954
486.556	3971
486.866	4069
487.176	4171
487.486	4217
487.796	4333
488.106	4375
488.416	4376
488.726	4427
489.036	4522
489.346	4513
489.656	4643
489.965	4710
490.275	4784
490.585	4781
490.895	4909
491.205	5023
491.515	5028
491.825	5126
492.135	5214
492.445	5271
492.755	5339
493.065	5465
493.375	5451
493.684	5510
493.994	5566
494.304	5624
494.614	5698
494.924	5855
495.234	5864
495.544	5867
495.853	5847
496.163	5869
496.473	6004
496.783	6045
497.093	6019
497.403	6121
497.712	6178
498.022	6367
498.332	6186
498.642	6145
498.952	6432
499.261	6367
499.571	6372
499.881	6503
500.191	6491
500.501	6480
500.81	6524
501.12	6562
501.43	6601
501.74	6519
502.049	6773
502.359	6635
502.669	6679
502.979	6742
503.288	6767
503.598	6840
503.908	6718
504.218	6885
504.527	6838
504.837	6839
505.147	6806
505.456	6865
505.766	6816
506.076	6814
506.385	6960
506.695	6769
507.005	6599
507.314	6677
507.624	6662
507.934	6563
508.243	6446
508.553	6350
508.863	6321
509.172	6032
509.482	6007
509.792	5848
510.101	5733
510.411	5396
510.72	5339
511.03	5129
511.34	5089
511.649	4944
511.959	4824
512.268	4676
512.578	4609
512.888	4524
513.197	4440
513.507	4328
513.816	4418
514.126	4204
514.435	4270
514.745	4209
515.055	4066
515.364	3956
515.674	3873
515.983	3806
516.293	3768
516.602	3674
516.912	3625
517.221	3493
517.531	3410
517.84	3274
518.15	3195
518.459	3205
518.769	2998
519.078	3026
519.388	2931
519.697	2827
520.007	2730
520.316	2645
520.625	2592
520.935	2522
521.244	2456
521.554	2439
521.863	2315
522.173	2193
522.482	2195
522.791	2097
523.101	1928
523.41	1883
523.72	1769
524.029	1746
524.338	1616
524.648	1591
524.957	1527
525.267	1462
525.576	1467
525.885	1422
526.195	1416
526.504	1374
526.813	1347
527.123	1345
527.432	1333
527.741	1324
528.051	1355
528.36	1329
528.669	1406
528.979	1360
529.288	1385
529.597	1394
529.907	1476
530.216	1533
530.525	1644
530.835	1738
531.144	1878
531.453	2023
531.762	2206
532.072	2611
532.381	3232
532.69	3879
532.999	4624
533.309	5365
533.618	6052
533.927	6875
534.236	7488
534.546	8204
534.855	8746
535.164	9059
535.473	9563
535.782	10254
536.092	10466
536.401	10755
536.71	11377
537.019	11537
537.328	12003
537.637	12235
537.947	12466
538.256	12976
538.565	13169
538.874	13618
539.183	13801
539.492	14221
539.801	14459
540.111	14941
540.42	15305
540.729	15549
541.038	16127
541.347	16282
541.656	16708
541.965	16920
542.274	17194
542.583	17671
542.893	18018
543.202	18198
543.511	18481
543.82	18716
544.129	19061
544.438	19317
544.747	19732
545.056	19896
545.365	20342
545.674	20881
545.983	21106
546.292	21303
546.601	21659
546.91	21778
547.219	22313
547.528	22584
547.837	22566
548.146	22600
548.455	23443
548.764	23267
549.073	23786
549.382	23766
549.691	24040
550	24192
550.309	24208
550.618	24521
550.927	24935
551.236	24948
551.545	25190
551.854	25245
552.163	25522
552.472	25622
552.78	25704
553.089	25788
553.398	26083
553.707	26300
554.016	26357
554.325	26623
554.634	26755
554.943	26939
555.252	27101
555.56	27256
555.869	27384
556.178	27373
556.487	27396
556.796	27633
557.105	27576
557.413	28111
557.722	28212
558.031	28355
558.34	28528
558.649	28509
558.958	28905
559.266	28758
559.575	28687
559.884	28891
560.193	29038
560.502	29083
560.81	29244
561.119	29014
561.428	29268
561.737	29011
562.045	29006
562.354	29057
562.663	28879
562.972	28452
563.28	27949
563.589	27075
563.898	25992
564.207	25158
564.515	23971
564.824	22626
565.133	21387
565.441	20496
565.75	19488
566.059	18768
566.367	18046
566.676	17380
566.985	16765
567.293	16447
567.602	16062
567.911	15211
568.219	15266
568.528	14694
568.837	14183
569.145	13929
569.454	13557
569.763	13108
570.071	12786
570.38	12346
570.688	11925
570.997	11541
571.306	11056
571.614	10775
571.923	10442
572.231	10017
572.54	9861
572.848	9377
573.157	9034
573.466	8673
573.774	8318
574.083	8191
574.391	8054
574.7	7862
575.008	7504
575.317	7301
575.625	7068
575.934	6739
576.242	6665
576.551	6111
576.859	6028
577.168	5683
577.476	5484
577.785	5249
578.093	5002
578.402	4934
578.71	4874
579.019	4799
579.327	4575
579.636	4564
579.944	4582
580.252	4487
580.561	4508
580.869	4437
581.178	4505
581.486	4341
581.795	4430
582.103	4422
582.411	4374
582.72	4422
583.028	4335
583.337	4416
583.645	4319
583.953	4340
584.262	4341
584.57	4389
584.878	4457
585.187	4376
585.495	4510
585.803	4500
586.112	4508
586.42	4620
586.728	4638
587.037	4778
587.345	4685
587.653	4708
587.962	4766
588.27	4696
588.578	4826
588.886	4865
589.195	4791
589.503	4803
589.811	4868
590.12	4995
590.428	4928
590.736	4936
591.044	4972
591.353	4995
591.661	4955
591.969	5106
592.277	5110
592.585	5165
592.894	5060
593.202	5199
593.51	5227
593.818	5203
594.126	5332
594.435	5320
594.743	5321
595.051	5338
595.359	5304
595.667	5403
595.975	5358
596.284	5470
596.592	5524
596.9	5584
597.208	5518
597.516	5532
597.824	5669
598.132	5681
598.44	5630
598.749	5665
599.057	5733
599.365	5668
599.673	5780
599.981	5764
600.289	5759
600.597	5897
600.905	5861
601.213	5823
601.521	5881
601.829	5843
602.137	6118
602.445	5980
602.753	5945
603.061	5952
603.369	5897
603.678	5872
603.986	5894
604.294	5882
604.602	5798
604.91	5743
605.217	5705
605.525	5540
605.833	5561
606.141	5370
606.449	5394
606.757	5183
607.065	5169
607.373	5102
607.681	4922
607.989	5012
608.297	4865
608.605	4629
608.913	4680
609.221	4496
609.529	4432
609.837	4408
610.145	4292
610.452	4180
610.76	4257
611.068	4023
611.376	3929
611.684	3756
611.992	3683
612.3	3573
612.608	3526
612.915	3413
613.223	3504
613.531	3362
613.839	3421
614.147	3477
614.455	3359
614.762	3485
615.07	3412
615.378	3412
615.686	3398
615.994	3410
616.301	3360
616.609	3485
616.917	3325
617.225	3389
617.532	3357
617.84	3315
618.148	3317
618.456	3371
618.763	3240
619.071	3361
619.379	3289
619.687	3378
619.994	3289
620.302	3349
620.61	3374
620.917	3429
621.225	3442
621.533	3483
621.84	3445
622.148	3403
622.456	3565
622.763	3520
623.071	3537
623.379	3498
623.686	3547
623.994	3494
624.302	3464
624.609	3528
624.917	3526
625.225	3594
625.532	3570
625.84	3655
626.147	3603
626.455	3564
626.763	3645
627.07	3641
627.378	3580
627.685	3734
627.993	3671
628.3	3640
628.608	3678
628.916	3737
629.223	3733
629.531	3734
629.838	3792
630.146	3782
630.453	3799
630.761	3750
631.068	3807
631.376	3841
631.683	3805
631.991	3814
632.298	3760
632.606	3884
632.913	3872
633.221	3882
633.528	3977
633.835	4045
634.143	4013
634.45	4042
634.758	3997
635.065	4057
635.373	4050
635.68	4073
635.988	4005
636.295	4058
636.602	4147
636.91	4168
637.217	4133
637.525	4150
637.832	4158
638.139	4132
638.447	4227
638.754	4183
639.061	4245
639.369	4147
639.676	4067
639.983	4215
640.291	4117
640.598	4138
640.905	4108
641.213	4043
641.52	4047
641.827	4006
642.135	3919
642.442	3859
642.749	3853
643.056	3830
643.364	3836
643.671	3713
643.978	3819
644.286	3662
644.593	3654
644.9	3473
645.207	3504
645.514	3508
645.822	3406
646.129	3301
646.436	3208
646.743	3118
647.051	2989
647.358	2961
647.665	2854
647.972	2810
648.279	2799
648.586	2757
648.894	2697
649.201	2591
649.508	2627
649.815	2514
650.122	2471
650.429	2422
650.737	2387
651.044	2372
651.351	2223
651.658	2192
651.965	2145
652.272	2140
652.579	2100
652.886	2091
653.193	1988
653.5	1912
653.808	1931
654.115	1946
654.422	1888
654.729	1838
655.036	1795
655.343	1846
655.65	1756
655.957	1797
656.264	1737
656.571	1731
656.878	1710
657.185	1729
657.492	1730
657.799	1689
658.106	1666
658.413	1662
658.72	1652
659.027	1667
659.334	1605
659.641	1716
659.948	1582
660.255	1636
660.562	1642
660.869	1629
661.176	1564
661.482	1628
661.789	1599
662.096	1543
662.403	1593
662.71	1582
663.017	1554
663.324	1521
663.631	1549
663.938	1531
664.244	1524
664.551	1535
664.858	1548
665.165	1509
665.472	1498
665.779	1505
666.086	1475
666.392	1485
666.699	1489
667.006	1462
667.313	1513
667.62	1447
667.926	1477
668.233	1485
668.54	1489
668.847	1444
669.154	1479
669.46	1473
669.767	1458
670.074	1468
670.381	1432
670.687	1524
670.994	1486
671.301	1523
671.608	1475
671.914	1535
672.221	1518
672.528	1432
672.834	1465
673.141	1522
673.448	1549
673.754	1537
674.061	1554
674.368	1545
674.674	1539
674.981	1546
675.288	1538
675.594	1590
675.901	1551
676.208	1533
676.514	1556
676.821	1554
677.128	1605
677.434	1634
677.741	1618
678.047	1597
678.354	1590
678.661	1599
678.967	1633
679.274	1621
679.58	1645
679.887	1635
680.193	1696
680.5	1627
680.806	1698
681.113	1710
681.42	1737
681.726	1728
682.033	1721
682.339	1632
682.646	1726
682.952	1742
683.259	1726
683.565	1768
683.872	1691
684.178	1748
684.485	1783
684.791	1708
685.097	1702
685.404	1722
685.71	1793
686.017	1720
686.323	1782
686.63	1811
686.936	1761
687.242	1750
687.549	1745
687.855	1787
688.162	1798
688.468	1767
688.774	1810
689.081	1739
689.387	1753
689.694	1828
690	1765
690.306	1768
690.613	1756
690.919	1751
691.225	1748
691.532	1733
691.838	1696
692.144	1721
692.451	1701
692.757	1670
693.063	1727
693.369	1675
693.676	1690
693.982	1668
694.288	1614
694.595	1623
694.901	1657
695.207	1633
695.513	1645
695.819	1645
696.126	1578
696.432	1580
696.738	1594
697.044	1545
697.351	1578
697.657	1514
697.963	1579
698.269	1557
698.575	1589
698.882	1534
699.188	1518
699.494	1551
699.8	1530
700.106	1504
700.412	1484
700.718	1484
701.025	1471
701.331	1435
701.637	1485
701.943	1429
702.249	1417
702.555	1440
702.861	1422
703.167	1410
703.473	1379
703.78	1418
704.086	1331
704.392	1372
704.698	1393
705.004	1332
705.31	1362
705.616	1370
705.922	1371
706.228	1384
706.534	1316
706.84	1342
707.146	1319
707.452	1300
707.758	1337
708.064	1265
708.37	1288
708.676	1226
708.982	1234
709.288	1266
709.594	1254
709.9	1264
710.206	1214
710.512	1220
710.818	1168
711.124	1210
711.429	1146
711.735	1191
712.041	1137
712.347	1144
712.653	1134
712.959	1129
713.265	1124
713.571	1100
713.877	1129
714.182	1124
714.488	1058
714.794	1089
715.1	1050
715.406	1079
715.712	1024
716.017	1058
716.323	1031
716.629	992
716.935	1017
717.241	989
717.546	962
717.852	969
718.158	946
718.464	953
718.77	924
719.075	907
719.381	930
719.687	921
719.993	877
720.298	892
720.604	907
720.91	897
721.216	877
721.521	900
721.827	860
722.133	874
722.438	895
722.744	850
723.05	866
723.355	844
723.661	863
723.967	845
724.272	848
724.578	869
724.884	864
725.189	831
725.495	837
725.8	859
726.106	844
726.412	841
726.717	862
727.023	845
727.328	811
727.634	856
727.94	855
728.245	835
728.551	835
728.856	822
729.162	860
729.467	848
729.773	855
730.078	834
730.384	823
730.69	852
730.995	811
731.301	855
731.606	836
731.912	812
732.217	842
732.522	801
732.828	834
733.133	815
733.439	834
733.744	841
734.05	832
734.355	814
734.661	826
734.966	838
735.271	812
735.577	809
735.882	822
736.188	815
736.493	819
736.798	810
737.104	805
737.409	821
737.715	832
738.02	809
738.325	801
738.631	839
738.936	830
739.241	854
739.547	830
739.852	795
740.157	804
740.463	805
740.768	826
741.073	826
741.379	819
741.684	810
741.989	816
742.294	813
742.6	837
742.905	823
743.21	822
743.515	816
743.821	812
744.126	851
744.431	827
744.736	820
745.042	823
745.347	833
745.652	827
745.957	828
746.262	819
746.567	836
746.873	829
747.178	832
747.483	832
747.788	822
748.093	839
748.398	850
748.704	830
749.009	829
749.314	835
749.619	823
749.924	832
750.229	833
750.534	811
750.839	853
751.144	845
751.449	818
751.755	846
752.06	827
752.365	860
752.67	838
752.975	843
753.28	838
753.585	865
753.89	836
754.195	842
754.5	829
754.805	842
755.11	831
755.415	839
755.72	843
756.025	838
756.33	848
756.635	848
756.94	868
757.245	845
757.55	855
757.854	874
758.159	849
758.464	878
758.769	888
759.074	871
759.379	869
759.684	907
759.989	888
760.294	877
760.599	899
760.903	905
761.208	908
761.513	870
761.818	891
762.123	887
762.428	862
762.733	900
763.037	888
763.342	884
763.647	902
763.952	887
764.257	882
764.561	908
764.866	888
765.171	902
765.476	920
765.78	897
766.085	897
766.39	930
766.695	902
766.999	931
767.304	920
767.609	865
767.914	944
768.218	929
768.523	932
768.828	879
769.132	896
769.437	907
769.742	884
770.046	913
770.351	902
770.656	923
770.96	918
771.265	910
771.57	922
771.874	926
772.179	922
772.484	930
772.788	890
773.093	909
773.397	925
773.702	931
774.006	917
774.311	918
774.616	930
774.92	930
775.225	945
775.529	892
775.834	901
776.138	920
776.443	923
776.747	931
777.052	919
777.356	921
777.661	913
777.965	930
778.27	931
778.574	932
778.879	923
779.183	910
779.488	932
779.792	877
780.097	896
780.401	890
780.706	926
781.01	930
781.314	904
781.619	930
781.923	882
782.228	905
782.532	934
782.836	920
783.141	890
783.445	913
783.75	913
784.054	905
784.358	878
784.663	882
784.967	901
785.271	931
785.576	875
785.88	875
786.184	881
786.489	884
786.793	878
787.097	851
787.401	867
787.706	834
788.01	884
788.314	828
788.618	863
788.923	851
789.227	857
789.531	856
789.835	824
790.14	848
790.444	827
790.748	812
791.052	806
791.356	812
791.661	819
791.965	802
792.269	812
792.573	820
792.877	801
793.181	801
793.486	804
793.79	802
794.094	781
794.398	779
794.702	813
795.006	780
795.31	803
795.614	793
795.919	757
796.223	779
796.527	805
796.831	769
797.135	792
797.439	771
797.743	777
798.047	788
798.351	769
798.655	770
798.959	808
799.263	770
799.567	782
799.871	805
800.175	773
800.479	776
800.783	795
801.087	746
801.391	748
801.695	779
801.999	749
802.303	783
802.607	725
802.911	746
803.215	762
803.519	741
803.822	746
804.126	756
804.43	732
804.734	758
805.038	761
805.342	748
805.646	746
805.95	743
806.254	733
806.557	764
806.861	742
807.165	743
807.469	726
807.773	752
808.077	731
808.38	737
808.684	733
808.988	749
809.292	731
809.596	712
809.899	739
810.203	736
810.507	705
810.811	763
811.114	726
811.418	728
811.722	756
812.025	740
812.329	712
812.633	729
812.937	719
813.24	732
813.544	732
813.848	745
814.151	734
814.455	724
814.759	694
815.062	732
815.366	708
815.67	708
815.973	708
816.277	733
816.581	694
816.884	725
817.188	719
817.491	717
817.795	726
818.099	719
818.402	725
818.706	706
819.009	700
819.313	717
819.616	695
819.92	705
820.223	713
820.527	709
820.83	685
821.134	679
821.437	697
821.741	718
822.044	713
822.348	701
822.651	699
822.955	719
823.258	692
823.562	692
823.865	715
824.169	700
824.472	710
824.776	694
825.079	686
825.382	682
825.686	667
825.989	691
826.293	701
826.596	685
826.899	689
827.203	700
827.506	671
827.81	685
828.113	709
828.416	688
828.72	671
829.023	683
829.326	693
829.63	682
829.933	674
830.236	675
830.539	691
830.843	683
831.146	687
831.449	702
831.753	689
832.056	672
832.359	681
832.662	681
832.966	693
833.269	705
833.572	682
833.875	689
834.178	681
834.482	656
834.785	664
835.088	688
835.391	678
835.694	686
835.998	669
836.301	695
836.604	668
836.907	678
837.21	666
837.513	674
837.816	670
838.12	670
838.423	685
838.726	695
839.029	678
839.332	678
839.635	675
839.938	663
840.241	687
840.544	679
840.847	678
841.15	708
841.453	676
841.756	689
842.059	671
842.362	661
842.665	664
842.968	668
843.271	672
843.574	680
843.877	685
844.18	679
844.483	648
844.786	661
845.089	680
845.392	657
845.695	679
845.998	668
846.301	684
846.604	641
846.907	669
847.21	669
847.513	636
847.816	662
848.118	663
848.421	668
848.724	644
849.027	677
849.33	664
849.633	657
849.936	657
850.238	658
850.541	651
850.844	664
851.147	653
851.45	642
851.752	667
852.055	661
852.358	660
852.661	655
852.963	641
853.266	654
853.569	639
853.872	643
854.174	642
854.477	649
854.78	660
855.083	642
855.385	638
[truncated: 1 more rows]

## Sheet: Figure 2d
Loads (g)	ML intensity (a.u.)
10	19427
20	30713
30	42617
40	53042
50	60027

## Sheet: Figure 2e
Test cycle	ML intensity (a.u.)
5	43863
10	46304
15	46218
20	43678
25	43920
30	43700
35	45385
40	46123
45	45963
50	44870
55	45712
60	45508
65	45525
70	45093
75	45400
80	45101
85	45843
90	44331
95	44141
100	45301
105	46147
110	45223
115	43909
120	45882
125	43867
130	43687
135	45677
140	43842
145	46041
150	45746
155	46711
160	45347
165	46057
170	43797
175	45011
180	46151
185	44166
190	44969
195	44722
200	45999

## Sheet: Figure 2f
Test cycle	ML intensity (a.u.)
1	84239
2	83210
3	93215
4	74233
5	87214
6	73209
7	81169
8	69149
9	96193
10	85269
11	89208
12	94207
13	100207
14	71176
15	100268
16	76229
17	91260
18	72238
19	90192
20	72197
21	81232
22	100284
23	89274
24	88213
25	74149
26	98266
27	77186
28	73231
29	88276
30	71180
31	80236
32	85184
33	90248
34	74215
35	85250
36	83200
37	82180
38	70188
39	81221
40	74207
41	76230
42	75162
43	71155
44	87219
45	85203
46	81250
47	79163
48	89269
49	88238
50	75224

## Sheet: Figure 2j
Test cycle	CaF2:Tb3+/PDMS		Test cycle	Lu3Al5O12:Ce3+/PDMS		Test cycle	Y2O2S:Eu3+/PDMS
1	339436		1	292578		1	950
2	252194		2	200384		2	1085
3	92772		3	2537		3	961
4	48675		4	1248		4	1196
5	43215		5	879		5	1057
6	23276		6	843		6	1194
7	29231		7	1093		7	922
8	15851		8	964		8	1071
9	19368		9	772		9	907
10	10668		10	811		10	1020
11	17947		11	1138		11	908
12	7509		12	804		12	1075
13	13603		13	1011		13	921
14	10114		14	962		14	1063

## Sheet: Figure 3a
Time (s)	ML intensity (a.u.)	Stretching distance (mm)
0	2195	0
0.03	2306	0
0.07	2330	0
0.1	2472	0
0.13	2112	0
0.17	2474	0
0.2	2157	0
0.23	2249	0
0.27	2263	0
0.3	2216	0
0.33	2265	0
0.37	2400	0
0.4	2126	0.05
0.43	2532	0.1
0.47	2707	0.2
0.5	2627	0.3
0.53	2660	0.4
0.57	2351	0.6
0.6	2280	0.8
0.63	2532	1.1
0.67	2545	1.5
0.7	2573	2
0.73	3328	2.5
0.77	14039	3
0.8	99808	3.5
0.83	196124	4
0.87	262599	4.8
0.9	297895	5.3
0.93	298098	5.7
0.97	84016	5.9
1	10637	6
1.03	6343	6
1.07	5274	6
1.1	4338	6
1.13	3754	6
1.17	3248	6
1.2	3088	6
1.23	3302	6
1.27	3374	6
1.3	3411	6
1.33	2939	6
1.37	2751	6
1.4	3754	6
1.43	3248	6
1.47	3088	6
1.5	3302	6
1.53	3374	6
1.57	3411	6
1.6	2939	6
1.63	2751	6
1.67	3754	6
1.7	3248	6
1.73	4750	6
1.77	2485	6
1.8	2607	6
1.83	2544	6
1.87	2248	6
1.9	2220	6
1.93	2286	6
1.97	2244	6
2	2322	6
